# Supplementary material for: Deep learning allows genome-scale prediction of Michaelis constants from structural features
Source: PLoS Biol. 2021 Oct 19;19(10):e3001402. doi: 10.1371/journal.pbio.3001402 (PMC8525774; doi:10.1371/journal.pbio.3001402)
Supplement: S1 Data — (XLSX) [file pbio.3001402.s009.xlsx]

## Sheet: e_coli_core
BiGG reaction ID	reaction name	BiGG metabolite ID	substrate name	MetaNetX ID	UniProt ID	KM [mM] (predicted)	KM [mM] (BRENDA)	prediction method
ACALD	Acetaldehyde dehydrogenase (acetylating)	nad	Nicotinamide adenine dinucleotide	MNXM8	P0A9Q7	0.0237891		enzyme and substrate information
ACALD	Acetaldehyde dehydrogenase (acetylating)	nadh	Nicotinamide adenine dinucleotide - reduced	MNXM10	P0A9Q7	0.144635		enzyme and substrate information
ACALD	Acetaldehyde dehydrogenase (acetylating)	accoa	Acetyl-CoA	MNXM21	P0A9Q7	0.0390716		enzyme and substrate information
ACALD	Acetaldehyde dehydrogenase (acetylating)	acald	Acetaldehyde	MNXM75	P0A9Q7	0.0537243		enzyme and substrate information
ACALD	Acetaldehyde dehydrogenase (acetylating)	nadh	Nicotinamide adenine dinucleotide - reduced	MNXM10	P77580	0.0267309		enzyme and substrate information
ACALD	Acetaldehyde dehydrogenase (acetylating)	accoa	Acetyl-CoA	MNXM21	P77580	0.144635		enzyme and substrate information
ACALD	Acetaldehyde dehydrogenase (acetylating)	nad	Nicotinamide adenine dinucleotide	MNXM8	P77580	0.02506		enzyme and substrate information
ACALD	Acetaldehyde dehydrogenase (acetylating)	coa	Coenzyme A	MNXM12	P77580	0.0390716		enzyme and substrate information
ACALD	Acetaldehyde dehydrogenase (acetylating)	acald	Acetaldehyde	MNXM75	P77580	0.0237891		enzyme and substrate information
ACALD	Acetaldehyde dehydrogenase (acetylating)	coa	Coenzyme A	MNXM12	P0A9Q7	0.182419		enzyme and substrate information
ACKr	Acetate kinase	atp	ATP C10H12N5O13P3	MNXM3	P11868	0.086006		enzyme and substrate information
ACKr	Acetate kinase	adp	ADP C10H12N5O10P2	MNXM7	P11868	0.0292622		enzyme and substrate information
ACKr	Acetate kinase	ac	Acetate	MNXM26	P0A6A3	0.086006		enzyme and substrate information
ACKr	Acetate kinase	atp	ATP C10H12N5O13P3	MNXM3	P0A6A3	0.0292518		enzyme and substrate information
ACKr	Acetate kinase	actp	Acetyl phosphate	MNXM280	P0A6A3	0.0292622		enzyme and substrate information
ACKr	Acetate kinase	adp	ADP C10H12N5O10P2	MNXM7	P0A6A3	0.086006		enzyme and substrate information
ACKr	Acetate kinase	ac	Acetate	MNXM26	P33221	0.0292518		enzyme and substrate information
ACKr	Acetate kinase	actp	Acetyl phosphate	MNXM280	P11868	0.0292518		enzyme and substrate information
ACKr	Acetate kinase	ac	Acetate	MNXM26	P11868	0.0292622		enzyme and substrate information
ACKr	Acetate kinase	atp	ATP C10H12N5O13P3	MNXM3	P33221	0.0292622		enzyme and substrate information
ACKr	Acetate kinase	actp	Acetyl phosphate	MNXM280	P33221	0.086006		enzyme and substrate information
ACKr	Acetate kinase	adp	ADP C10H12N5O10P2	MNXM7	P33221	0.0292518		enzyme and substrate information
ACONTa	Aconitase (half-reaction A, Citrate hydro-lyase)	cit	Citrate	MNXM131	P36683	0.0292518		enzyme and substrate information
ACONTa	Aconitase (half-reaction A, Citrate hydro-lyase)	acon_C	Cis-Aconitate	MNXM813	P25516	0.0292518		enzyme and substrate information
ACONTa	Aconitase (half-reaction A, Citrate hydro-lyase)	cit	Citrate	MNXM131	P25516	0.086006		enzyme and substrate information
ACONTa	Aconitase (half-reaction A, Citrate hydro-lyase)	acon_C	Cis-Aconitate	MNXM813	P36683	0.0292622		enzyme and substrate information
ACONTb	Aconitase (half-reaction B, Isocitrate hydro-lyase)	acon_C	Cis-Aconitate	MNXM813	P25516	0.0292518		enzyme and substrate information
ACONTb	Aconitase (half-reaction B, Isocitrate hydro-lyase)	icit	Isocitrate	MNXM89661	P36683	0.086006		enzyme and substrate information
ACONTb	Aconitase (half-reaction B, Isocitrate hydro-lyase)	icit	Isocitrate	MNXM89661	P25516	0.0292622		enzyme and substrate information
ACONTb	Aconitase (half-reaction B, Isocitrate hydro-lyase)	acon_C	Cis-Aconitate	MNXM813	P36683	0.0292622		enzyme and substrate information
ADK1	Adenylate kinase	adp	ADP C10H12N5O10P2	MNXM7	P69441	0.0298334		enzyme and substrate information
ADK1	Adenylate kinase	atp	ATP C10H12N5O13P3	MNXM3	P69441	0.0292622		enzyme and substrate information
ADK1	Adenylate kinase	amp	AMP C10H12N5O7P	MNXM14	P69441	0.086006		enzyme and substrate information
AKGDH	2-Oxogluterate dehydrogenase	akg	2-Oxoglutarate	MNXM20		0.345773		substrate information
AKGDH	2-Oxogluterate dehydrogenase	nad	Nicotinamide adenine dinucleotide	MNXM8		0.173928		substrate information
AKGDH	2-Oxogluterate dehydrogenase	coa	Coenzyme A	MNXM12		0.0594219		substrate information
ALCD2x	Alcohol dehydrogenase (ethanol)	nad	Nicotinamide adenine dinucleotide	MNXM8	P0A9Q7	0.0292622		enzyme and substrate information
ALCD2x	Alcohol dehydrogenase (ethanol)	nadh	Nicotinamide adenine dinucleotide - reduced	MNXM10	P0A9Q7	0.0286209		enzyme and substrate information
ALCD2x	Alcohol dehydrogenase (ethanol)	nadh	Nicotinamide adenine dinucleotide - reduced	MNXM10	P25437	0.0292622		enzyme and substrate information
ALCD2x	Alcohol dehydrogenase (ethanol)	etoh	Ethanol	MNXM303	P0A9Q7	0.0286209		enzyme and substrate information
ALCD2x	Alcohol dehydrogenase (ethanol)	nadh	Nicotinamide adenine dinucleotide - reduced	MNXM10	P39451	0.086006		enzyme and substrate information
ALCD2x	Alcohol dehydrogenase (ethanol)	acald	Acetaldehyde	MNXM75	P39451	0.0292622		enzyme and substrate information
ALCD2x	Alcohol dehydrogenase (ethanol)	nad	Nicotinamide adenine dinucleotide	MNXM8	P39451	0.086006		enzyme and substrate information
ALCD2x	Alcohol dehydrogenase (ethanol)	etoh	Ethanol	MNXM303	P39451	0.028782		enzyme and substrate information
ALCD2x	Alcohol dehydrogenase (ethanol)	acald	Acetaldehyde	MNXM75	P25437	0.086006		enzyme and substrate information
ALCD2x	Alcohol dehydrogenase (ethanol)	nad	Nicotinamide adenine dinucleotide	MNXM8	P25437	0.028782		enzyme and substrate information
ALCD2x	Alcohol dehydrogenase (ethanol)	etoh	Ethanol	MNXM303	P25437	0.0292622		enzyme and substrate information
ALCD2x	Alcohol dehydrogenase (ethanol)	acald	Acetaldehyde	MNXM75	P0A9Q7	0.086006		enzyme and substrate information
ATPM	ATP maintenance requirement	atp	ATP C10H12N5O13P3	MNXM3		0.190308		substrate information
ATPS4r	ATP synthase (four protons for one ATP)	atp	ATP C10H12N5O13P3	MNXM3		0.190308		substrate information
ATPS4r	ATP synthase (four protons for one ATP)	pi	Phosphate	MNXM9		1.27757		substrate information
ATPS4r	ATP synthase (four protons for one ATP)	atp	ATP C10H12N5O13P3	MNXM3		0.190308		substrate information
ATPS4r	ATP synthase (four protons for one ATP)	pi	Phosphate	MNXM9		1.27757		substrate information
ATPS4r	ATP synthase (four protons for one ATP)	adp	ADP C10H12N5O10P2	MNXM7		0.18539		substrate information
ATPS4r	ATP synthase (four protons for one ATP)	adp	ADP C10H12N5O10P2	MNXM7		0.18539		substrate information
CS	Citrate synthase	oaa	Oxaloacetate	MNXM46	P0ABH7	0.00523019	0.011	enzyme and substrate information
CS	Citrate synthase	accoa	Acetyl-CoA	MNXM21	P0ABH7	0.00515857	0.75	enzyme and substrate information
CYTBD	Cytochrome oxidase bd (ubiquinol-8: 2 protons)	q8h2	Ubiquinol-8	MNXM191		0.0498885		substrate information
CYTBD	Cytochrome oxidase bd (ubiquinol-8: 2 protons)	q8h2	Ubiquinol-8	MNXM191	P26459	0.00523019		enzyme and substrate information
ENO	Enolase	2pg	D-Glycerate 2-phosphate	MNXM275	P0A6P9	0.00452952		enzyme and substrate information
ENO	Enolase	pep	Phosphoenolpyruvate	MNXM73	P0A6P9	0.00776303		enzyme and substrate information
FBA	Fructose-bisphosphate aldolase	g3p	Glyceraldehyde 3-phosphate	MNXM74	P0AB71	0.38863		enzyme and substrate information
FBA	Fructose-bisphosphate aldolase	fdp	D-Fructose 1,6-bisphosphate	MNXM417	P0AB71	0.387062	0.163095	enzyme and substrate information
FBA	Fructose-bisphosphate aldolase	dhap	Dihydroxyacetone phosphate	MNXM77	P0AB71	0.254156		enzyme and substrate information
FBA	Fructose-bisphosphate aldolase	fdp	D-Fructose 1,6-bisphosphate	MNXM417	P0A991	0.0643441		enzyme and substrate information
FBA	Fructose-bisphosphate aldolase	dhap	Dihydroxyacetone phosphate	MNXM77	P0A991	0.0572505		enzyme and substrate information
FBA	Fructose-bisphosphate aldolase	g3p	Glyceraldehyde 3-phosphate	MNXM74	P0A991	0.0843285		enzyme and substrate information
FBA	Fructose-bisphosphate aldolase	fdp	D-Fructose 1,6-bisphosphate	MNXM417	P77704	0.223796		enzyme and substrate information
FBA	Fructose-bisphosphate aldolase	dhap	Dihydroxyacetone phosphate	MNXM77	P77704	0.131706		enzyme and substrate information
FBA	Fructose-bisphosphate aldolase	g3p	Glyceraldehyde 3-phosphate	MNXM74	P77704	0.142266		enzyme and substrate information
FBP	Fructose-bisphosphatase	fdp	D-Fructose 1,6-bisphosphate	MNXM417	P0A993	0.0572505	0.00336433	enzyme and substrate information
FBP	Fructose-bisphosphatase	fdp	D-Fructose 1,6-bisphosphate	MNXM417	P0A9C9	0.0571218	0.07	enzyme and substrate information
FRD7	Fumarate reductase	q8h2	Ubiquinol-8	MNXM191	P00363	0.387062		enzyme and substrate information
FRD7	Fumarate reductase	fum	Fumarate	MNXM93	P00363	0.077146	0.0103923	enzyme and substrate information
FUM	Fumarase	mal__L	L-Malate	MNXM98	P14407	0.131706	0.78	enzyme and substrate information
FUM	Fumarase	mal__L	L-Malate	MNXM98	P05042	0.387062	0.490814	enzyme and substrate information
FUM	Fumarase	fum	Fumarate	MNXM93	P05042	0.128361	0.265575	enzyme and substrate information
FUM	Fumarase	fum	Fumarate	MNXM93	P14407	0.153553	0.21	enzyme and substrate information
FUM	Fumarase	mal__L	L-Malate	MNXM98	P0AC33	0.38863		enzyme and substrate information
FUM	Fumarase	fum	Fumarate	MNXM93	P0AC33	0.254156		enzyme and substrate information
G6PDH2r	Glucose 6-phosphate dehydrogenase	nadph	Nicotinamide adenine dinucleotide phosphate - reduced	MNXM6	P0AC53	0.0572505		enzyme and substrate information
G6PDH2r	Glucose 6-phosphate dehydrogenase	6pgl	6-phospho-D-glucono-1,5-lactone	MNXM429	P0AC53	0.0425173		enzyme and substrate information
G6PDH2r	Glucose 6-phosphate dehydrogenase	nadp	Nicotinamide adenine dinucleotide phosphate	MNXM5	P0AC53	0.38863		enzyme and substrate information
G6PDH2r	Glucose 6-phosphate dehydrogenase	g6p	D-Glucose 6-phosphate	MNXM160	P0AC53	0.254156		enzyme and substrate information
GAPD	Glyceraldehyde-3-phosphate dehydrogenase	nadh	Nicotinamide adenine dinucleotide - reduced	MNXM10	P0A9B2	0.049883		enzyme and substrate information
GAPD	Glyceraldehyde-3-phosphate dehydrogenase	g3p	Glyceraldehyde 3-phosphate	MNXM74	P0A9B2	0.0843285		enzyme and substrate information
GAPD	Glyceraldehyde-3-phosphate dehydrogenase	pi	Phosphate	MNXM9	P0A9B2	0.0113531	0.53	enzyme and substrate information
GAPD	Glyceraldehyde-3-phosphate dehydrogenase	nad	Nicotinamide adenine dinucleotide	MNXM8	P0A9B2	0.00687273	0.045	enzyme and substrate information
GAPD	Glyceraldehyde-3-phosphate dehydrogenase	13dpg	3-Phospho-D-glyceroyl phosphate	MNXM261	P0A9B2	0.0120885		enzyme and substrate information
GLNS	Glutamine synthetase	glu__L	L-Glutamate	MNXM89557	P0A9C5	0.0468287		enzyme and substrate information
GLNS	Glutamine synthetase	nh4	Ammonium	MNXM15	P0A9C5	0.0466221		enzyme and substrate information
GLNS	Glutamine synthetase	atp	ATP C10H12N5O13P3	MNXM3	P78061	0.0175968		enzyme and substrate information
GLNS	Glutamine synthetase	glu__L	L-Glutamate	MNXM89557	P78061	0.0321193		enzyme and substrate information
GLNS	Glutamine synthetase	nh4	Ammonium	MNXM15	P78061	0.00456149		enzyme and substrate information
GLNS	Glutamine synthetase	atp	ATP C10H12N5O13P3	MNXM3	P0A9C5	0.206662		enzyme and substrate information
GLUDy	Glutamate dehydrogenase (NADP)	glu__L	L-Glutamate	MNXM89557	P00370	0.0321193		enzyme and substrate information
GLUDy	Glutamate dehydrogenase (NADP)	nadp	Nicotinamide adenine dinucleotide phosphate	MNXM5	P00370	0.00456149	0.0184	enzyme and substrate information
GLUDy	Glutamate dehydrogenase (NADP)	akg	2-Oxoglutarate	MNXM20	P00370	0.89805		enzyme and substrate information
GLUDy	Glutamate dehydrogenase (NADP)	nadph	Nicotinamide adenine dinucleotide phosphate - reduced	MNXM6	P00370	0.149315		enzyme and substrate information
GLUDy	Glutamate dehydrogenase (NADP)	nh4	Ammonium	MNXM15	P00370	0.0863404		enzyme and substrate information
GLUN	Glutaminase	gln__L	L-Glutamine	MNXM37	P05041	0.0816628		enzyme and substrate information
GLUN	Glutaminase	gln__L	L-Glutamine	MNXM37	P0A6W0	0.615547	14.9459	enzyme and substrate information
GLUN	Glutaminase	gln__L	L-Glutamine	MNXM37	P77454	0.0883661		enzyme and substrate information
GLUSy	Glutamate synthase (NADPH)	gln__L	L-Glutamine	MNXM37		0.939067		substrate information
GLUSy	Glutamate synthase (NADPH)	akg	2-Oxoglutarate	MNXM20		0.345773		substrate information
GLUSy	Glutamate synthase (NADPH)	nadph	Nicotinamide adenine dinucleotide phosphate - reduced	MNXM6		0.0276246		substrate information
GND	Phosphogluconate dehydrogenase	6pgc	6-Phospho-D-gluconate	MNXM325	P00350	0.130203	0.093	enzyme and substrate information
GND	Phosphogluconate dehydrogenase	nadp	Nicotinamide adenine dinucleotide phosphate	MNXM5	P00350	0.0156142	0.049	enzyme and substrate information
ICDHyr	Isocitrate dehydrogenase (NADP)	icit	Isocitrate	MNXM89661	P08200	0.130203	0.0405	enzyme and substrate information
ICDHyr	Isocitrate dehydrogenase (NADP)	nadp	Nicotinamide adenine dinucleotide phosphate	MNXM5	P08200	0.0156142	0.0392	enzyme and substrate information
ICDHyr	Isocitrate dehydrogenase (NADP)	akg	2-Oxoglutarate	MNXM20	P08200	0.00855409		enzyme and substrate information
ICDHyr	Isocitrate dehydrogenase (NADP)	co2	CO2 CO2	MNXM13	P08200	0.010344		enzyme and substrate information
ICDHyr	Isocitrate dehydrogenase (NADP)	nadph	Nicotinamide adenine dinucleotide phosphate - reduced	MNXM6	P08200	0.164605		enzyme and substrate information
ICL	Isocitrate lyase	icit	Isocitrate	MNXM89661	P0A9G6	0.466353	0.403113	enzyme and substrate information
LDH_D	D-lactate dehydrogenase	pyr	Pyruvate	MNXM23	P52643	0.0157724		enzyme and substrate information
LDH_D	D-lactate dehydrogenase	nadh	Nicotinamide adenine dinucleotide - reduced	MNXM10	P52643	0.466353		enzyme and substrate information
LDH_D	D-lactate dehydrogenase	nad	Nicotinamide adenine dinucleotide	MNXM8	P52643	0.164605		enzyme and substrate information
LDH_D	D-lactate dehydrogenase	nad	Nicotinamide adenine dinucleotide	MNXM8	P06149	0.0180121		enzyme and substrate information
LDH_D	D-lactate dehydrogenase	pyr	Pyruvate	MNXM23	P06149	0.466353		enzyme and substrate information
LDH_D	D-lactate dehydrogenase	nadh	Nicotinamide adenine dinucleotide - reduced	MNXM10	P06149	0.164605		enzyme and substrate information
LDH_D	D-lactate dehydrogenase	lac__D	D-Lactate	MNXM285	P06149	0.0205362		enzyme and substrate information
LDH_D	D-lactate dehydrogenase	lac__D	D-Lactate	MNXM285	P52643	0.0180121		enzyme and substrate information
MALS	Malate synthase	accoa	Acetyl-CoA	MNXM21	P08997	0.164605		enzyme and substrate information
MALS	Malate synthase	glx	Glyoxylate	MNXM69	P08997	0.466353		enzyme and substrate information
MALS	Malate synthase	accoa	Acetyl-CoA	MNXM21	P37330	0.0157724		enzyme and substrate information
MALS	Malate synthase	glx	Glyoxylate	MNXM69	P37330	0.164605		enzyme and substrate information
MDH	Malate dehydrogenase	oaa	Oxaloacetate	MNXM46	P61889	0.466353	0.049	enzyme and substrate information
MDH	Malate dehydrogenase	mal__L	L-Malate	MNXM98	P61889	0.466353	2.6	enzyme and substrate information
MDH	Malate dehydrogenase	nad	Nicotinamide adenine dinucleotide	MNXM8	P61889	0.164605	0.26	enzyme and substrate information
MDH	Malate dehydrogenase	nadh	Nicotinamide adenine dinucleotide - reduced	MNXM10	P61889	0.0131967	0.061	enzyme and substrate information
ME1	Malic enzyme (NAD)	mal__L	L-Malate	MNXM98	P26616	0.164605		enzyme and substrate information
ME1	Malic enzyme (NAD)	nad	Nicotinamide adenine dinucleotide	MNXM8	P26616	0.0131967		enzyme and substrate information
ME2	Malic enzyme (NADP)	mal__L	L-Malate	MNXM98	P76558	0.466353		enzyme and substrate information
ME2	Malic enzyme (NADP)	nadp	Nicotinamide adenine dinucleotide phosphate	MNXM5	P76558	0.0180121		enzyme and substrate information
NADH16	NADH dehydrogenase (ubiquinone-8 & 3 protons)	nadh	Nicotinamide adenine dinucleotide - reduced	MNXM10		0.0482495		substrate information
NADH16	NADH dehydrogenase (ubiquinone-8 & 3 protons)	q8	Ubiquinone-8	MNXM232		0.115477		substrate information
NADTRHD	NAD transhydrogenase	nad	Nicotinamide adenine dinucleotide	MNXM8	P27306	0.164605		enzyme and substrate information
NADTRHD	NAD transhydrogenase	nadph	Nicotinamide adenine dinucleotide phosphate - reduced	MNXM6	P27306	0.466353	0.068295	enzyme and substrate information
NADTRHD	NAD transhydrogenase	nad	Nicotinamide adenine dinucleotide	MNXM8		0.173928		substrate information
NADTRHD	NAD transhydrogenase	nadph	Nicotinamide adenine dinucleotide phosphate - reduced	MNXM6		0.0276246		substrate information
PDH	Pyruvate dehydrogenase	coa	Coenzyme A	MNXM12		0.0594219		substrate information
PDH	Pyruvate dehydrogenase	nad	Nicotinamide adenine dinucleotide	MNXM8		0.173928		substrate information
PDH	Pyruvate dehydrogenase	pyr	Pyruvate	MNXM23		0.879671		substrate information
PFK	Phosphofructokinase	atp	ATP C10H12N5O13P3	MNXM3	P0A796	0.144635	0.0748887	enzyme and substrate information
PFK	Phosphofructokinase	f6p	D-Fructose 6-phosphate	MNXM89621	P0A796	0.0292622		enzyme and substrate information
PFK	Phosphofructokinase	atp	ATP C10H12N5O13P3	MNXM3	P06999	0.0292518		enzyme and substrate information
PFK	Phosphofructokinase	f6p	D-Fructose 6-phosphate	MNXM89621	P06999	0.086006		enzyme and substrate information
PFL	Pyruvate formate lyase	pyr	Pyruvate	MNXM23		0.879671		substrate information
PFL	Pyruvate formate lyase	pyr	Pyruvate	MNXM23		0.879671		substrate information
PFL	Pyruvate formate lyase	coa	Coenzyme A	MNXM12		0.0594219		substrate information
PFL	Pyruvate formate lyase	coa	Coenzyme A	MNXM12		0.0594219		substrate information
PFL	Pyruvate formate lyase	pyr	Pyruvate	MNXM23		0.879671		substrate information
PFL	Pyruvate formate lyase	coa	Coenzyme A	MNXM12		0.0594219		substrate information
PFL	Pyruvate formate lyase	pyr	Pyruvate	MNXM23		0.879671		substrate information
PFL	Pyruvate formate lyase	coa	Coenzyme A	MNXM12		0.0594219		substrate information
PGI	Glucose-6-phosphate isomerase	g6p	D-Glucose 6-phosphate	MNXM160	P0A6T1	0.0292622		enzyme and substrate information
PGI	Glucose-6-phosphate isomerase	f6p	D-Fructose 6-phosphate	MNXM89621	P0A6T1	0.0292518		enzyme and substrate information
PGK	Phosphoglycerate kinase	13dpg	3-Phospho-D-glyceroyl phosphate	MNXM261	P0A799	0.0537243		enzyme and substrate information
PGK	Phosphoglycerate kinase	atp	ATP C10H12N5O13P3	MNXM3	P0A799	0.0267309		enzyme and substrate information
PGK	Phosphoglycerate kinase	3pg	3-Phospho-D-glycerate	MNXM126	P0A799	0.086006		enzyme and substrate information
PGK	Phosphoglycerate kinase	adp	ADP C10H12N5O10P2	MNXM7	P0A799	0.0388252		enzyme and substrate information
PGL	6-phosphogluconolactonase	6pgl	6-phospho-D-glucono-1,5-lactone	MNXM429	P52697	0.182419		enzyme and substrate information
PGM	Phosphoglycerate mutase	3pg	3-Phospho-D-glycerate	MNXM126	P62707	0.086006		enzyme and substrate information
PGM	Phosphoglycerate mutase	2pg	D-Glycerate 2-phosphate	MNXM275	P62707	0.0292622		enzyme and substrate information
PGM	Phosphoglycerate mutase	3pg	3-Phospho-D-glycerate	MNXM126	P0A7A2	0.0277008		enzyme and substrate information
PGM	Phosphoglycerate mutase	2pg	D-Glycerate 2-phosphate	MNXM275	P0A7A2	0.086006		enzyme and substrate information
PGM	Phosphoglycerate mutase	3pg	3-Phospho-D-glycerate	MNXM126	P37689	0.0292622		enzyme and substrate information
PGM	Phosphoglycerate mutase	2pg	D-Glycerate 2-phosphate	MNXM275	P37689	0.0277008		enzyme and substrate information
PPC	Phosphoenolpyruvate carboxylase	co2	CO2 CO2	MNXM13	P00864	0.0292622	0.19	enzyme and substrate information
PPC	Phosphoenolpyruvate carboxylase	pep	Phosphoenolpyruvate	MNXM73	P00864	0.086006	0.19	enzyme and substrate information
PPCK	Phosphoenolpyruvate carboxykinase	oaa	Oxaloacetate	MNXM46	P22259	0.0292518		enzyme and substrate information
PPCK	Phosphoenolpyruvate carboxykinase	atp	ATP C10H12N5O13P3	MNXM3	P22259	0.086006		enzyme and substrate information
PPS	Phosphoenolpyruvate synthase	atp	ATP C10H12N5O13P3	MNXM3	P23538	0.0292622		enzyme and substrate information
PPS	Phosphoenolpyruvate synthase	pyr	Pyruvate	MNXM23	P23538	0.0298334		enzyme and substrate information
PTAr	Phosphotransacetylase	coa	Coenzyme A	MNXM12	P0A9M8	0.182419	0.067	enzyme and substrate information
PTAr	Phosphotransacetylase	actp	Acetyl phosphate	MNXM280	P0A9M8	0.0388252	0.9	enzyme and substrate information
PTAr	Phosphotransacetylase	pi	Phosphate	MNXM9	P0A9M8	0.0537243	2.1	enzyme and substrate information
PTAr	Phosphotransacetylase	accoa	Acetyl-CoA	MNXM21	P77218	0.0301695		enzyme and substrate information
PTAr	Phosphotransacetylase	accoa	Acetyl-CoA	MNXM21	P0A9M8	0.086006	0.045	enzyme and substrate information
PTAr	Phosphotransacetylase	pi	Phosphate	MNXM9	P77218	0.0390716		enzyme and substrate information
PTAr	Phosphotransacetylase	actp	Acetyl phosphate	MNXM280	P77218	0.02506		enzyme and substrate information
PTAr	Phosphotransacetylase	coa	Coenzyme A	MNXM12	P77218	0.144635		enzyme and substrate information
PYK	Pyruvate kinase	adp	ADP C10H12N5O10P2	MNXM7	P21599	0.0292656		enzyme and substrate information
PYK	Pyruvate kinase	pep	Phosphoenolpyruvate	MNXM73	P21599	0.00515857		enzyme and substrate information
PYK	Pyruvate kinase	adp	ADP C10H12N5O10P2	MNXM7	P0AD61	0.00523019		enzyme and substrate information
PYK	Pyruvate kinase	pep	Phosphoenolpyruvate	MNXM73	P0AD61	0.00504026		enzyme and substrate information
RPE	Ribulose 5-phosphate 3-epimerase	ru5p__D	D-Ribulose 5-phosphate	MNXM145	P0AG07	0.00485374		enzyme and substrate information
RPE	Ribulose 5-phosphate 3-epimerase	xu5p__D	D-Xylulose 5-phosphate	MNXM186	P0AG07	0.00515857		enzyme and substrate information
RPE	Ribulose 5-phosphate 3-epimerase	ru5p__D	D-Ribulose 5-phosphate	MNXM145	P39362	0.00523019		enzyme and substrate information
RPE	Ribulose 5-phosphate 3-epimerase	xu5p__D	D-Xylulose 5-phosphate	MNXM186	P39362	0.00485374		enzyme and substrate information
RPI	Ribose-5-phosphate isomerase	ru5p__D	D-Ribulose 5-phosphate	MNXM145	P0A7Z0	0.00523019		enzyme and substrate information
RPI	Ribose-5-phosphate isomerase	r5p	Alpha-D-Ribose 5-phosphate	MNXM15900	P0A7Z0	0.00515857		enzyme and substrate information
RPI	Ribose-5-phosphate isomerase	r5p	Alpha-D-Ribose 5-phosphate	MNXM15900	P37351	0.00452952		enzyme and substrate information
RPI	Ribose-5-phosphate isomerase	ru5p__D	D-Ribulose 5-phosphate	MNXM145	P37351	0.00515857		enzyme and substrate information
SUCDi	Succinate dehydrogenase (irreversible)	succ	Succinate	MNXM25		0.42301		substrate information
SUCDi	Succinate dehydrogenase (irreversible)	q8	Ubiquinone-8	MNXM232		0.115477		substrate information
SUCOAS	Succinyl-CoA synthetase (ADP-forming)	coa	Coenzyme A	MNXM12		0.0594219		substrate information
SUCOAS	Succinyl-CoA synthetase (ADP-forming)	succ	Succinate	MNXM25		0.42301		substrate information
SUCOAS	Succinyl-CoA synthetase (ADP-forming)	adp	ADP C10H12N5O10P2	MNXM7		0.18539		substrate information
SUCOAS	Succinyl-CoA synthetase (ADP-forming)	pi	Phosphate	MNXM9		1.27757		substrate information
SUCOAS	Succinyl-CoA synthetase (ADP-forming)	atp	ATP C10H12N5O13P3	MNXM3		0.190308		substrate information
SUCOAS	Succinyl-CoA synthetase (ADP-forming)	succoa	Succinyl-CoA	MNXM92		0.0724319		substrate information
TALA	Transaldolase	e4p	D-Erythrose 4-phosphate	MNXM258	P0A870	0.254156		enzyme and substrate information
TALA	Transaldolase	s7p	Sedoheptulose 7-phosphate	MNXM271	P0A870	0.0469015		enzyme and substrate information
TALA	Transaldolase	g3p	Glyceraldehyde 3-phosphate	MNXM74	P0A870	0.161684		enzyme and substrate information
TALA	Transaldolase	f6p	D-Fructose 6-phosphate	MNXM89621	P0A867	0.254156		enzyme and substrate information
TALA	Transaldolase	e4p	D-Erythrose 4-phosphate	MNXM258	P0A867	0.0469015		enzyme and substrate information
TALA	Transaldolase	g3p	Glyceraldehyde 3-phosphate	MNXM74	P0A867	0.00515857		enzyme and substrate information
TALA	Transaldolase	f6p	D-Fructose 6-phosphate	MNXM89621	P0A870	0.161684		enzyme and substrate information
TALA	Transaldolase	s7p	Sedoheptulose 7-phosphate	MNXM271	P0A867	0.00523019		enzyme and substrate information
THD2	NAD(P) transhydrogenase	nadh	Nicotinamide adenine dinucleotide - reduced	MNXM10		0.0482495		substrate information
THD2	NAD(P) transhydrogenase	nadp	Nicotinamide adenine dinucleotide phosphate	MNXM5		0.0654499		substrate information
TKT1	Transketolase	g3p	Glyceraldehyde 3-phosphate	MNXM74	P33570	0.0146201		enzyme and substrate information
TKT1	Transketolase	xu5p__D	D-Xylulose 5-phosphate	MNXM186	P33570	0.0855523		enzyme and substrate information
TKT1	Transketolase	r5p	Alpha-D-Ribose 5-phosphate	MNXM15900	P33570	0.131706		enzyme and substrate information
TKT1	Transketolase	s7p	Sedoheptulose 7-phosphate	MNXM271	P27302	0.0271078		enzyme and substrate information
TKT1	Transketolase	g3p	Glyceraldehyde 3-phosphate	MNXM74	P27302	0.161684		enzyme and substrate information
TKT1	Transketolase	xu5p__D	D-Xylulose 5-phosphate	MNXM186	P27302	0.254156		enzyme and substrate information
TKT1	Transketolase	r5p	Alpha-D-Ribose 5-phosphate	MNXM15900	P27302	0.0469015		enzyme and substrate information
TKT1	Transketolase	s7p	Sedoheptulose 7-phosphate	MNXM271	P33570	0.0572505		enzyme and substrate information
TKT2	Transketolase	xu5p__D	D-Xylulose 5-phosphate	MNXM186	P33570	0.254156		enzyme and substrate information
TKT2	Transketolase	e4p	D-Erythrose 4-phosphate	MNXM258	P27302	0.0402224		enzyme and substrate information
TKT2	Transketolase	xu5p__D	D-Xylulose 5-phosphate	MNXM186	P27302	0.581437		enzyme and substrate information
TKT2	Transketolase	f6p	D-Fructose 6-phosphate	MNXM89621	P27302	0.254156		enzyme and substrate information
TKT2	Transketolase	g3p	Glyceraldehyde 3-phosphate	MNXM74	P27302	0.363324		enzyme and substrate information
TKT2	Transketolase	e4p	D-Erythrose 4-phosphate	MNXM258	P33570	0.581437		enzyme and substrate information
TKT2	Transketolase	f6p	D-Fructose 6-phosphate	MNXM89621	P33570	0.363324		enzyme and substrate information
TKT2	Transketolase	g3p	Glyceraldehyde 3-phosphate	MNXM74	P33570	0.581437		enzyme and substrate information
TPI	Triose-phosphate isomerase	g3p	Glyceraldehyde 3-phosphate	MNXM74	P0A858	0.363324		enzyme and substrate information
TPI	Triose-phosphate isomerase	dhap	Dihydroxyacetone phosphate	MNXM77	P0A858	0.254156		enzyme and substrate information

## Sheet: iAF1260
BiGG reaction ID	reaction name	BiGG metabolite ID	substrate name	MetaNetX ID	UniProt ID	KM [mM] (predicted)	KM [mM] (BRENDA)	prediction method
23PDE2pp	2',3'-cyclic-nucleotide phosphodiesterase (UMP) (periplasm)	23cump	2',3'-Cyclic UMP	MNXM3150	P08331	0.514469		enzyme and substrate information
23PDE4pp	2',3'-cyclic-nucleotide phosphodiesterase (CMP) (periplasm)	23ccmp	2',3'-Cyclic CMP	MNXM3148	P08331	0.145358		enzyme and substrate information
23PDE7pp	2',3'-cyclic-nucleotide phosphodiesterase (AMP) (periplasm)	23camp	2',3'-Cyclic AMP	MNXM2598	P08331	0.0708032		enzyme and substrate information
23PDE9pp	2',3'-cyclic-nucleotide phosphodiesterase (GMP) (periplasm)	23cgmp	2',3'-Cyclic GMP	MNXM3149	P08331	0.0505712		enzyme and substrate information
2AGPEAT120	2-acyl-glycerophospho-ethanolamine acyltransferase (n-C12:0)	2agpe120	2-Acyl-sn-glycero-3-phosphoethanolamine (n-C12:0)	MNXM34808	P31119	0.0984856		enzyme and substrate information
2AGPEAT120	2-acyl-glycerophospho-ethanolamine acyltransferase (n-C12:0)	atp	ATP C10H12N5O13P3	MNXM3	P31119	0.068451		enzyme and substrate information
2AGPEAT120	2-acyl-glycerophospho-ethanolamine acyltransferase (n-C12:0)	ddca	Dodecanoate (n-C12:0)	MNXM162258	P31119	0.164943		enzyme and substrate information
2AGPEAT140	2-acyl-glycerophospho-ethanolamine acyltransferase (n-C14:0)	2agpe140	2-Acyl-sn-glycero-3-phosphoethanolamine (n-C14:0)	MNXM34809	P31119	0.068451		enzyme and substrate information
2AGPEAT140	2-acyl-glycerophospho-ethanolamine acyltransferase (n-C14:0)	atp	ATP C10H12N5O13P3	MNXM3	P31119	0.164943		enzyme and substrate information
2AGPEAT140	2-acyl-glycerophospho-ethanolamine acyltransferase (n-C14:0)	ttdca	Tetradecanoate (n-C14:0)	MNXM162239	P31119	0.15978		enzyme and substrate information
2AGPEAT141	2-acyl-glycerophospho-ethanolamine acyltransferase (n-C14:1)	atp	ATP C10H12N5O13P3	MNXM3	P31119	0.15978		enzyme and substrate information
2AGPEAT141	2-acyl-glycerophospho-ethanolamine acyltransferase (n-C14:1)	ttdcea	Tetradecenoate (n-C14:1)	MNXM641	P31119	0.0984856		enzyme and substrate information
2AGPEAT141	2-acyl-glycerophospho-ethanolamine acyltransferase (n-C14:1)	2agpe141	2-Acyl-sn-glycero-3-phosphoethanolamine (n-C14:1)	MNXM3447	P31119	0.15978		enzyme and substrate information
2AGPEAT160	2-acyl-glycerophospho-ethanolamine acyltransferase (n-C16:0)	2agpe160	2-Acyl-sn-glycero-3-phosphoethanolamine (n-C16:0)	MNXM34810	P31119	0.15978		enzyme and substrate information
2AGPEAT160	2-acyl-glycerophospho-ethanolamine acyltransferase (n-C16:0)	atp	ATP C10H12N5O13P3	MNXM3	P31119	0.068451		enzyme and substrate information
2AGPEAT160	2-acyl-glycerophospho-ethanolamine acyltransferase (n-C16:0)	hdca	Hexadecanoate (n-C16:0)	MNXM108	P31119	0.068451		enzyme and substrate information
2AGPEAT161	2-acyl-glycerophospho-ethanolamine acyltransferase (n-C16:1)	2agpe161	2-Acyl-sn-glycero-3-phosphoethanolamine (n-C16:1)	MNXM3448	P31119	0.15978		enzyme and substrate information
2AGPEAT161	2-acyl-glycerophospho-ethanolamine acyltransferase (n-C16:1)	atp	ATP C10H12N5O13P3	MNXM3	P31119	0.15978		enzyme and substrate information
2AGPEAT161	2-acyl-glycerophospho-ethanolamine acyltransferase (n-C16:1)	hdcea	Hexadecenoate (n-C16:1)	MNXM950	P31119	0.0984856		enzyme and substrate information
2AGPEAT180	2-acyl-glycerophospho-ethanolamine acyltransferase (n-C18:0)	2agpe180	2-Acyl-sn-glycero-3-phosphoethanolamine (n-C18:0)	MNXM34811	P31119	0.15978		enzyme and substrate information
2AGPEAT180	2-acyl-glycerophospho-ethanolamine acyltransferase (n-C18:0)	atp	ATP C10H12N5O13P3	MNXM3	P31119	0.068451		enzyme and substrate information
2AGPEAT180	2-acyl-glycerophospho-ethanolamine acyltransferase (n-C18:0)	ocdca	Octadecanoate (n-C18:0)	MNXM236	P31119	0.164943		enzyme and substrate information
2AGPEAT181	2-acyl-glycerophospho-ethanolamine acyltransferase (n-C18:1)	atp	ATP C10H12N5O13P3	MNXM3	P31119	0.15978		enzyme and substrate information
2AGPEAT181	2-acyl-glycerophospho-ethanolamine acyltransferase (n-C18:1)	ocdcea	Octadecenoate (n-C18:1)	MNXM306	P31119	0.0984856		enzyme and substrate information
2AGPEAT181	2-acyl-glycerophospho-ethanolamine acyltransferase (n-C18:1)	2agpe181	2-Acyl-sn-glycero-3-phosphoethanolamine (n-C18:1)	MNXM3449	P31119	0.15978		enzyme and substrate information
2AGPGAT120	2-acyl-glycerophospho-glycerol acyltransferase (n-C12:0)	atp	ATP C10H12N5O13P3	MNXM3	P31119	0.595434		enzyme and substrate information
2AGPGAT120	2-acyl-glycerophospho-glycerol acyltransferase (n-C12:0)	2agpg120	2-Acyl-sn-glycero-3-phosphoglycerol (n-C12:0)	MNXM3450	P31119	0.0459503		enzyme information
2AGPGAT120	2-acyl-glycerophospho-glycerol acyltransferase (n-C12:0)	ddca	Dodecanoate (n-C12:0)	MNXM162258	P31119	0.428546		enzyme and substrate information
2AGPGAT140	2-acyl-glycerophospho-glycerol acyltransferase (n-C14:0)	atp	ATP C10H12N5O13P3	MNXM3	P31119	0.0495236		enzyme and substrate information
2AGPGAT140	2-acyl-glycerophospho-glycerol acyltransferase (n-C14:0)	2agpg140	2-Acyl-sn-glycero-3-phosphoglycerol (n-C14:0)	MNXM34739	P31119	0.89548		enzyme and substrate information
2AGPGAT140	2-acyl-glycerophospho-glycerol acyltransferase (n-C14:0)	ttdca	Tetradecanoate (n-C14:0)	MNXM162239	P31119	0.87108		enzyme and substrate information
2AGPGAT141	2-acyl-glycerophospho-glycerol acyltransferase (n-C14:1)	2agpg141	2-Acyl-sn-glycero-3-phosphoglycerol (n-C14:1)	MNXM3452	P31119	0.0516709		enzyme and substrate information
2AGPGAT141	2-acyl-glycerophospho-glycerol acyltransferase (n-C14:1)	atp	ATP C10H12N5O13P3	MNXM3	P31119	0.238814		enzyme and substrate information
2AGPGAT141	2-acyl-glycerophospho-glycerol acyltransferase (n-C14:1)	ttdcea	Tetradecenoate (n-C14:1)	MNXM641	P31119	0.128523		enzyme and substrate information
2AGPGAT160	2-acyl-glycerophospho-glycerol acyltransferase (n-C16:0)	2agpg160	2-Acyl-sn-glycero-3-phosphoglycerol (n-C16:0)	MNXM34740	P31119	0.0317606		enzyme and substrate information
2AGPGAT160	2-acyl-glycerophospho-glycerol acyltransferase (n-C16:0)	atp	ATP C10H12N5O13P3	MNXM3	P31119	0.0536728		enzyme and substrate information
2AGPGAT160	2-acyl-glycerophospho-glycerol acyltransferase (n-C16:0)	hdca	Hexadecanoate (n-C16:0)	MNXM108	P31119	0.394597		enzyme and substrate information
2AGPGAT161	2-acyl-glycerophospho-glycerol acyltransferase (n-C16:1)	atp	ATP C10H12N5O13P3	MNXM3	P31119	0.118586		enzyme and substrate information
2AGPGAT161	2-acyl-glycerophospho-glycerol acyltransferase (n-C16:1)	hdcea	Hexadecenoate (n-C16:1)	MNXM950	P31119	0.114839		enzyme and substrate information
2AGPGAT161	2-acyl-glycerophospho-glycerol acyltransferase (n-C16:1)	2agpg161	2-Acyl-sn-glycero-3-phosphoglycerol (n-C16:1)	MNXM3453	P31119	0.0459503		enzyme information
2AGPGAT180	2-acyl-glycerophospho-glycerol acyltransferase (n-C18:0)	atp	ATP C10H12N5O13P3	MNXM3	P31119	0.755501		enzyme and substrate information
2AGPGAT180	2-acyl-glycerophospho-glycerol acyltransferase (n-C18:0)	ocdca	Octadecanoate (n-C18:0)	MNXM236	P31119	0.289791		enzyme and substrate information
2AGPGAT180	2-acyl-glycerophospho-glycerol acyltransferase (n-C18:0)	2agpg180	2-Acyl-sn-glycero-3-phosphoglycerol (n-C18:0)	MNXM150642	P31119	0.392352		enzyme and substrate information
2AGPGAT181	2-acyl-glycerophospho-glycerol acyltransferase (n-C18:1)	ocdcea	Octadecenoate (n-C18:1)	MNXM306	P31119	0.0829535		enzyme and substrate information
2AGPGAT181	2-acyl-glycerophospho-glycerol acyltransferase (n-C18:1)	2agpg181	2-Acyl-sn-glycero-3-phosphoglycerol (n-C18:1)	MNXM3455	P31119	0.254552		enzyme and substrate information
2AGPGAT181	2-acyl-glycerophospho-glycerol acyltransferase (n-C18:1)	atp	ATP C10H12N5O13P3	MNXM3	P31119	0.254552		enzyme and substrate information
2DGLCNRx	2-dehydro-D-gluconate reductase (NADH)	nadh	Nicotinamide adenine dinucleotide - reduced	MNXM10	P37666	0.935859		enzyme and substrate information
2DGLCNRx	2-dehydro-D-gluconate reductase (NADH)	2dhglcn	2-Dehydro-D-gluconate	MNXM582	P37666	1.00146		enzyme and substrate information
2DGLCNRy	2-dehydro-D-gluconate reductase (NADPH)	nadph	Nicotinamide adenine dinucleotide phosphate - reduced	MNXM6	P37666	0.714453		enzyme and substrate information
2DGLCNRy	2-dehydro-D-gluconate reductase (NADPH)	2dhglcn	2-Dehydro-D-gluconate	MNXM582	P37666	0.852667		enzyme and substrate information
2DGULRx	2-dehydro-L-gulonate reductase (NADH)	nadh	Nicotinamide adenine dinucleotide - reduced	MNXM10	P37666	0.0258554		enzyme and substrate information
2DGULRx	2-dehydro-L-gulonate reductase (NADH)	2dhguln	2-Dehydro-L-gulonate	MNXM114283	P37666	0.107424		enzyme information
2DGULRy	2-dehydro-L-gulonate reductase (NADPH)	2dhguln	2-Dehydro-L-gulonate	MNXM114283	P37666	0.107424		enzyme information
2DGULRy	2-dehydro-L-gulonate reductase (NADPH)	nadph	Nicotinamide adenine dinucleotide phosphate - reduced	MNXM6	P37666	0.0680528		enzyme and substrate information
2MAHMP	2-Methyl-4-amino-5-hydroxymethylpyrimidine diphosphatase	2mahmp	2-Methyl-4-amino-5-hydroxymethylpyrimidine diphosphate	MNXM1135	P46891	0.391773		enzyme and substrate information
2MAHMP	2-Methyl-4-amino-5-hydroxymethylpyrimidine diphosphatase	2mahmp	2-Methyl-4-amino-5-hydroxymethylpyrimidine diphosphate	MNXM1135	P0AEI6	0.0728905		enzyme and substrate information
3HAD100	3-hydroxyacyl-[acyl-carrier-protein] dehydratase (n-C10:0)	3hdecACP	(R)-3-Hydroxydecanoyl-[acyl-carrier protein]	MNXM7127	P0A6Q6	0.0677477		enzyme and substrate information
3HAD100	3-hydroxyacyl-[acyl-carrier-protein] dehydratase (n-C10:0)	3hdecACP	(R)-3-Hydroxydecanoyl-[acyl-carrier protein]	MNXM7127	P0A6Q3	0.0516449		enzyme and substrate information
3HAD120	3-hydroxyacyl-[acyl-carrier-protein] dehydratase (n-C12:0)	3hddecACP	(R)-3-Hydroxydodecanoyl-[acyl-carrier protein]	MNXM27066	P0A6Q6	0.043828		enzyme and substrate information
3HAD120	3-hydroxyacyl-[acyl-carrier-protein] dehydratase (n-C12:0)	3hddecACP	(R)-3-Hydroxydodecanoyl-[acyl-carrier protein]	MNXM27066	P0A6Q3	0.371127		enzyme and substrate information
3HAD121	3-hydroxyacyl-[acyl-carrier-protein] dehydratase (n-C12:1)	3hcddec5eACP	(R)-3-hydroxy-cis-dodec-5-enoyl-[acyl-carrier protein]	MNXM5389	P0A6Q3	0.043828		enzyme and substrate information
3HAD121	3-hydroxyacyl-[acyl-carrier-protein] dehydratase (n-C12:1)	3hcddec5eACP	(R)-3-hydroxy-cis-dodec-5-enoyl-[acyl-carrier protein]	MNXM5389	P0A6Q6	0.538442		enzyme and substrate information
3HAD140	3-hydroxyacyl-[acyl-carrier-protein] dehydratase (n-C14:0)	3hmrsACP	(R)-3-Hydroxytetradecanoyl-[acyl-carrier protein]	MNXM7733	P0A6Q3	0.0246683		enzyme and substrate information
3HAD140	3-hydroxyacyl-[acyl-carrier-protein] dehydratase (n-C14:0)	3hmrsACP	(R)-3-Hydroxytetradecanoyl-[acyl-carrier protein]	MNXM7733	P0A6Q6	0.0148351		enzyme and substrate information
3HAD141	3-hydroxyacyl-[acyl-carrier-protein] dehydratase (n-C14:1)	3hcmrs7eACP	(R)-3-hydroxy-cis-myristol-7-eoyl-[acyl-carrier protein]	MNXM5390	P0A6Q6	0.515205		enzyme information
3HAD141	3-hydroxyacyl-[acyl-carrier-protein] dehydratase (n-C14:1)	3hcmrs7eACP	(R)-3-hydroxy-cis-myristol-7-eoyl-[acyl-carrier protein]	MNXM5390	P0A6Q3	0.109482		enzyme information
3HAD160	3-hydroxyacyl-[acyl-carrier-protein] dehydratase (n-C16:0)	3hpalmACP	R-3-hydroxypalmitoyl-[acyl-carrier protein]	MNXM2576	P0A6Q6	0.0567437		enzyme and substrate information
3HAD160	3-hydroxyacyl-[acyl-carrier-protein] dehydratase (n-C16:0)	3hpalmACP	R-3-hydroxypalmitoyl-[acyl-carrier protein]	MNXM2576	P0A6Q3	0.0592453		enzyme and substrate information
3HAD161	3-hydroxyacyl-[acyl-carrier-protein] dehydratase (n-C16:1)	3hcpalm9eACP	(R)-3-hydroxy-cis-palm-9-eoyl-[acyl-carrier protein]	MNXM6556	P0A6Q6	0.0567437		enzyme and substrate information
3HAD161	3-hydroxyacyl-[acyl-carrier-protein] dehydratase (n-C16:1)	3hcpalm9eACP	(R)-3-hydroxy-cis-palm-9-eoyl-[acyl-carrier protein]	MNXM6556	P0A6Q3	0.0731137		enzyme and substrate information
3HAD180	3-hydroxyacyl-[acyl-carrier-protein] dehydratase (n-C18:0)	3hoctaACP	(R)-3-Hydroxyoctadecanoyl-[acyl-carrier protein]	MNXM6417	P0A6Q3	0.0567437		enzyme and substrate information
3HAD180	3-hydroxyacyl-[acyl-carrier-protein] dehydratase (n-C18:0)	3hoctaACP	(R)-3-Hydroxyoctadecanoyl-[acyl-carrier protein]	MNXM6417	P0A6Q6	0.0592453		enzyme and substrate information
3HAD181	3-hydroxyacyl-[acyl-carrier-protein] dehydratase (n-C18:1)	3hcvac11eACP	(R)-3-hydroxy-cis-vacc-11-enoyl-[acyl-carrier protein]	MNXM6557	P0A6Q6	1.26495		enzyme and substrate information
3HAD181	3-hydroxyacyl-[acyl-carrier-protein] dehydratase (n-C18:1)	3hcvac11eACP	(R)-3-hydroxy-cis-vacc-11-enoyl-[acyl-carrier protein]	MNXM6557	P0A6Q3	0.305965		enzyme and substrate information
3HAD40	3-hydroxyacyl-[acyl-carrier-protein] dehydratase (n-C4:0)	3haACP	(3R)-3-Hydroxyacyl-[acyl-carrier protein]	MNXM5861	P0A6Q3	0.141682		enzyme and substrate information
3HAD40	3-hydroxyacyl-[acyl-carrier-protein] dehydratase (n-C4:0)	3haACP	(3R)-3-Hydroxyacyl-[acyl-carrier protein]	MNXM5861	P0A6Q6	0.144419		enzyme and substrate information
3HAD60	3-hydroxyacyl-[acyl-carrier-protein] dehydratase (n-C6:0)	3hhexACP	(R)-3-Hydroxyhexanoyl-[acyl-carrier protein]	MNXM25370	P0A6Q3	0.233294		enzyme and substrate information
3HAD60	3-hydroxyacyl-[acyl-carrier-protein] dehydratase (n-C6:0)	3hhexACP	(R)-3-Hydroxyhexanoyl-[acyl-carrier protein]	MNXM25370	P0A6Q6	0.0359897		enzyme and substrate information
3HAD80	3-hydroxyacyl-[acyl-carrier-protein] dehydratase (n-C8:0)	3hoctACP	(R)-3-Hydroxyoctanoyl-[acyl-carrier protein]	MNXM10019	P0A6Q3	1.26476		enzyme and substrate information
3HAD80	3-hydroxyacyl-[acyl-carrier-protein] dehydratase (n-C8:0)	3hoctACP	(R)-3-Hydroxyoctanoyl-[acyl-carrier protein]	MNXM10019	P0A6Q6	0.144419		enzyme and substrate information
3HCINNMH	3-hydroxycinnamate hydroxylase	3hcinnm	3-hydroxycinnamic acid	MNXM1799	P77397	0.147628		enzyme and substrate information
3HCINNMH	3-hydroxycinnamate hydroxylase	nadh	Nicotinamide adenine dinucleotide - reduced	MNXM10	P77397	0.338274		enzyme and substrate information
3HPPPNH	3-(3-hydroxy-phenyl)propionate hydroxylase	nadh	Nicotinamide adenine dinucleotide - reduced	MNXM10	P77397	0.305965		enzyme and substrate information
3HPPPNH	3-(3-hydroxy-phenyl)propionate hydroxylase	3hpppn	3-(3-hydroxy-phenyl)propionate	MNXM1634	P77397	1.26476		enzyme and substrate information
3KGK	3-keto-L-gulonate kinase	atp	ATP C10H12N5O13P3	MNXM3	P37677	0.338274		enzyme and substrate information
3KGK	3-keto-L-gulonate kinase	3dhguln	3-Dehydro-L-gulonate	MNXM736	P37677	0.599477		enzyme and substrate information
3NTD2pp	3'-nucleotidase (UMP) (periplasm)	3ump	3 UMP C9H11N2O9P	MNXM2184	P08331	0.349537		enzyme and substrate information
3NTD4pp	3'-nucleotidase (CMP) (periplasm)	3cmp	3 CMP C9H12N3O8P	MNXM2182	P08331	0.37361		enzyme and substrate information
3NTD7pp	3'-nucleotidase (AMP) (periplasm)	3amp	3 AMP C10H12N5O7P	MNXM1985	P08331	0.0242731	0.014	enzyme and substrate information
3NTD9pp	3'-nucleotidase (GMP) (periplasm)	3gmp	Guanosine 3 phosphate C10H12N5O8P	MNXM2183	P08331	0.0224328		enzyme and substrate information
3OAR100	3-oxoacyl-[acyl-carrier-protein] reductase (n-C10:0)	3odecACP	3-Oxodecanoyl-[acyl-carrier protein]	MNXM26616	P0AEK2	0.519996		enzyme and substrate information
3OAR100	3-oxoacyl-[acyl-carrier-protein] reductase (n-C10:0)	nadph	Nicotinamide adenine dinucleotide phosphate - reduced	MNXM6	P0AEK2	0.00922671		enzyme and substrate information
3OAR100	3-oxoacyl-[acyl-carrier-protein] reductase (n-C10:0)	3hdecACP	(R)-3-Hydroxydecanoyl-[acyl-carrier protein]	MNXM7127	P0AEK2	0.00741551		enzyme and substrate information
3OAR100	3-oxoacyl-[acyl-carrier-protein] reductase (n-C10:0)	nadp	Nicotinamide adenine dinucleotide phosphate	MNXM5	P0AEK2	0.0280816		enzyme and substrate information
3OAR120	3-oxoacyl-[acyl-carrier-protein] reductase (n-C12:0)	nadph	Nicotinamide adenine dinucleotide phosphate - reduced	MNXM6	P0AEK2	0.432338		enzyme and substrate information
3OAR120	3-oxoacyl-[acyl-carrier-protein] reductase (n-C12:0)	nadp	Nicotinamide adenine dinucleotide phosphate	MNXM5	P0AEK2	0.457056		enzyme and substrate information
3OAR120	3-oxoacyl-[acyl-carrier-protein] reductase (n-C12:0)	3hddecACP	(R)-3-Hydroxydodecanoyl-[acyl-carrier protein]	MNXM27066	P0AEK2	0.508037		enzyme and substrate information
3OAR120	3-oxoacyl-[acyl-carrier-protein] reductase (n-C12:0)	3oddecACP	3-Oxododecanoyl-[acyl-carrier protein]	MNXM28933	P0AEK2	0.0221919		enzyme and substrate information
3OAR121	3-oxoacyl-[acyl-carrier-protein] reductase (n-C12:1)	3ocddec5eACP	3-oxo-cis-dodec-5-enoyl-[acyl-carrier protein]	MNXM6837	P0AEK2	0.0197855		enzyme and substrate information
3OAR121	3-oxoacyl-[acyl-carrier-protein] reductase (n-C12:1)	nadph	Nicotinamide adenine dinucleotide phosphate - reduced	MNXM6	P0AEK2	0.0354469		enzyme and substrate information
3OAR140	3-oxoacyl-[acyl-carrier-protein] reductase (n-C14:0)	nadp	Nicotinamide adenine dinucleotide phosphate	MNXM5	P0AEK2	0.1638		enzyme and substrate information
3OAR140	3-oxoacyl-[acyl-carrier-protein] reductase (n-C14:0)	3omrsACP	3-Oxotetradecanoyl-[acyl-carrier protein]	MNXM26095	P0AEK2	0.0363509		enzyme and substrate information
3OAR140	3-oxoacyl-[acyl-carrier-protein] reductase (n-C14:0)	nadph	Nicotinamide adenine dinucleotide phosphate - reduced	MNXM6	P0AEK2	0.108561		enzyme and substrate information
3OAR140	3-oxoacyl-[acyl-carrier-protein] reductase (n-C14:0)	3hmrsACP	(R)-3-Hydroxytetradecanoyl-[acyl-carrier protein]	MNXM7733	P0AEK2	0.0317432		enzyme and substrate information
3OAR141	3-oxoacyl-[acyl-carrier-protein] reductase (n-C14:1)	nadph	Nicotinamide adenine dinucleotide phosphate - reduced	MNXM6	P0AEK2	0.0626529		enzyme and substrate information
3OAR141	3-oxoacyl-[acyl-carrier-protein] reductase (n-C14:1)	3ocmrs7eACP	3-oxo-cis-myristol-7-eoyl-[acyl-carrier protein]	MNXM6838	P0AEK2	0.128523		enzyme and substrate information
3OAR160	3-oxoacyl-[acyl-carrier-protein] reductase (n-C16:0)	nadp	Nicotinamide adenine dinucleotide phosphate	MNXM5	P0AEK2	0.115824		enzyme and substrate information
3OAR160	3-oxoacyl-[acyl-carrier-protein] reductase (n-C16:0)	3hpalmACP	R-3-hydroxypalmitoyl-[acyl-carrier protein]	MNXM2576	P0AEK2	0.12607		enzyme and substrate information
3OAR160	3-oxoacyl-[acyl-carrier-protein] reductase (n-C16:0)	nadph	Nicotinamide adenine dinucleotide phosphate - reduced	MNXM6	P0AEK2	0.792051		enzyme and substrate information
3OAR160	3-oxoacyl-[acyl-carrier-protein] reductase (n-C16:0)	3opalmACP	3-Oxohexadecanoyl-[acyl-carrier protein]	MNXM4345	P0AEK2	0.115824		enzyme and substrate information
3OAR161	3-oxoacyl-[acyl-carrier-protein] reductase (n-C16:1)	nadph	Nicotinamide adenine dinucleotide phosphate - reduced	MNXM6	P0AEK2	1.70517		enzyme and substrate information
3OAR161	3-oxoacyl-[acyl-carrier-protein] reductase (n-C16:1)	3ocpalm9eACP	3-oxo-cis-palm-9-eoyl-[acyl-carrier protein]	MNXM6839	P0AEK2	0.0280847		enzyme and substrate information
3OAR180	3-oxoacyl-[acyl-carrier-protein] reductase (n-C18:0)	3ooctdACP	3-Oxooctadecanoyl-[acyl-carrier protein]	MNXM3491	P0AEK2	0.0180121		enzyme and substrate information
3OAR180	3-oxoacyl-[acyl-carrier-protein] reductase (n-C18:0)	nadp	Nicotinamide adenine dinucleotide phosphate	MNXM5	P0AEK2	0.0157429		enzyme and substrate information
3OAR180	3-oxoacyl-[acyl-carrier-protein] reductase (n-C18:0)	3hoctaACP	(R)-3-Hydroxyoctadecanoyl-[acyl-carrier protein]	MNXM6417	P0AEK2	0.466353		enzyme and substrate information
3OAR180	3-oxoacyl-[acyl-carrier-protein] reductase (n-C18:0)	nadph	Nicotinamide adenine dinucleotide phosphate - reduced	MNXM6	P0AEK2	0.164605		enzyme and substrate information
3OAR181	3-oxoacyl-[acyl-carrier-protein] reductase (n-C18:1)	nadph	Nicotinamide adenine dinucleotide phosphate - reduced	MNXM6	P0AEK2	0.164605		enzyme and substrate information
3OAR181	3-oxoacyl-[acyl-carrier-protein] reductase (n-C18:1)	3ocvac11eACP	3-oxo-cis-vacc-11-enoyl-[acyl-carrier protein]	MNXM6840	P0AEK2	0.124065		enzyme information
3OAR40	3-oxoacyl-[acyl-carrier-protein] reductase (n-C4:0)	nadph	Nicotinamide adenine dinucleotide phosphate - reduced	MNXM6	P0AEK2	0.0157429		enzyme and substrate information
3OAR40	3-oxoacyl-[acyl-carrier-protein] reductase (n-C4:0)	actACP	Acetoacetyl-ACP	MNXM1223	P0AEK2	0.466353		enzyme and substrate information
3OAR40	3-oxoacyl-[acyl-carrier-protein] reductase (n-C4:0)	3haACP	(3R)-3-Hydroxyacyl-[acyl-carrier protein]	MNXM5861	P0AEK2	0.164605		enzyme and substrate information
3OAR40	3-oxoacyl-[acyl-carrier-protein] reductase (n-C4:0)	nadp	Nicotinamide adenine dinucleotide phosphate	MNXM5	P0AEK2	0.466353		enzyme and substrate information
3OAR60	3-oxoacyl-[acyl-carrier-protein] reductase (n-C6:0)	nadp	Nicotinamide adenine dinucleotide phosphate	MNXM5	P0AEK2	0.0158443		enzyme and substrate information
3OAR60	3-oxoacyl-[acyl-carrier-protein] reductase (n-C6:0)	3ohexACP	3-Oxohexanoyl-[acyl-carrier protein]	MNXM25602	P0AEK2	0.0158443		enzyme and substrate information
3OAR60	3-oxoacyl-[acyl-carrier-protein] reductase (n-C6:0)	nadph	Nicotinamide adenine dinucleotide phosphate - reduced	MNXM6	P0AEK2	0.164605		enzyme and substrate information
3OAR60	3-oxoacyl-[acyl-carrier-protein] reductase (n-C6:0)	3hhexACP	(R)-3-Hydroxyhexanoyl-[acyl-carrier protein]	MNXM25370	P0AEK2	0.466353		enzyme and substrate information
3OAR80	3-oxoacyl-[acyl-carrier-protein] reductase (n-C8:0)	3ooctACP	3-Oxooctanoyl-[acyl-carrier protein]	MNXM28031	P0AEK2	0.164605		enzyme and substrate information
3OAR80	3-oxoacyl-[acyl-carrier-protein] reductase (n-C8:0)	nadph	Nicotinamide adenine dinucleotide phosphate - reduced	MNXM6	P0AEK2	0.466353		enzyme and substrate information
3OAR80	3-oxoacyl-[acyl-carrier-protein] reductase (n-C8:0)	3hoctACP	(R)-3-Hydroxyoctanoyl-[acyl-carrier protein]	MNXM10019	P0AEK2	0.0180761		enzyme and substrate information
3OAR80	3-oxoacyl-[acyl-carrier-protein] reductase (n-C8:0)	nadp	Nicotinamide adenine dinucleotide phosphate	MNXM5	P0AEK2	0.164605		enzyme and substrate information
3OAS100	3-oxoacyl-[acyl-carrier-protein] synthase (n-C10:0)	ocACP	Octanoyl-ACP (n-C8:0ACP)	MNXM90185	P0A953	0.466353		enzyme and substrate information
3OAS100	3-oxoacyl-[acyl-carrier-protein] synthase (n-C10:0)	malACP	Malonyl-[acyl-carrier protein]	MNXM184	P0A953	0.164605		enzyme and substrate information
3OAS100	3-oxoacyl-[acyl-carrier-protein] synthase (n-C10:0)	malACP	Malonyl-[acyl-carrier protein]	MNXM184	P0AAI5	0.466353		enzyme and substrate information
3OAS100	3-oxoacyl-[acyl-carrier-protein] synthase (n-C10:0)	ocACP	Octanoyl-ACP (n-C8:0ACP)	MNXM90185	P0AAI5	0.0180761		enzyme and substrate information
3OAS120	3-oxoacyl-[acyl-carrier-protein] synthase (n-C12:0)	dcaACP	Decanoyl-ACP (n-C10:0ACP)	MNXM90236	P0AAI5	0.0614331		enzyme information
3OAS120	3-oxoacyl-[acyl-carrier-protein] synthase (n-C12:0)	dcaACP	Decanoyl-ACP (n-C10:0ACP)	MNXM90236	P0A953	0.0511998		enzyme information
3OAS120	3-oxoacyl-[acyl-carrier-protein] synthase (n-C12:0)	malACP	Malonyl-[acyl-carrier protein]	MNXM184	P0AAI5	0.019935		enzyme and substrate information
3OAS120	3-oxoacyl-[acyl-carrier-protein] synthase (n-C12:0)	malACP	Malonyl-[acyl-carrier protein]	MNXM184	P0A953	0.164605		enzyme and substrate information
3OAS121	3-oxoacyl-[acyl-carrier-protein] synthase (n-C12:1)	cdec3eACP	Cis-dec-3-enoyl-[acyl-carrier protein] (n-C10:1)	MNXM7186	P0A953	0.466353		enzyme and substrate information
3OAS121	3-oxoacyl-[acyl-carrier-protein] synthase (n-C12:1)	malACP	Malonyl-[acyl-carrier protein]	MNXM184	P0A953	0.019935		enzyme and substrate information
3OAS140	3-oxoacyl-[acyl-carrier-protein] synthase (n-C14:0)	malACP	Malonyl-[acyl-carrier protein]	MNXM184	P0A953	0.466353		enzyme and substrate information
3OAS140	3-oxoacyl-[acyl-carrier-protein] synthase (n-C14:0)	malACP	Malonyl-[acyl-carrier protein]	MNXM184	P0AAI5	0.466353		enzyme and substrate information
3OAS140	3-oxoacyl-[acyl-carrier-protein] synthase (n-C14:0)	ddcaACP	Dodecanoyl-ACP (n-C12:0ACP)	MNXM89851	P0A953	0.164605		enzyme and substrate information
3OAS140	3-oxoacyl-[acyl-carrier-protein] synthase (n-C14:0)	ddcaACP	Dodecanoyl-ACP (n-C12:0ACP)	MNXM89851	P0AAI5	0.164605		enzyme and substrate information
3OAS141	3-oxoacyl-[acyl-carrier-protein] synthase (n-C14:1)	cddec5eACP	Cis-dodec-5-enoyl-[acyl-carrier protein] (n-C12:1)	MNXM163784	P0A953	0.0205362		enzyme and substrate information
3OAS141	3-oxoacyl-[acyl-carrier-protein] synthase (n-C14:1)	malACP	Malonyl-[acyl-carrier protein]	MNXM184	P0A953	0.00643148		enzyme and substrate information
3OAS160	3-oxoacyl-[acyl-carrier-protein] synthase (n-C16:0)	myrsACP	Myristoyl-ACP (n-C14:0ACP)	MNXM89779	P0A953	0.0250391		enzyme and substrate information
3OAS160	3-oxoacyl-[acyl-carrier-protein] synthase (n-C16:0)	myrsACP	Myristoyl-ACP (n-C14:0ACP)	MNXM89779	P0AAI5	0.0368273	0.0565332	enzyme and substrate information
3OAS160	3-oxoacyl-[acyl-carrier-protein] synthase (n-C16:0)	malACP	Malonyl-[acyl-carrier protein]	MNXM184	P0AAI5	0.0258554		enzyme and substrate information
3OAS160	3-oxoacyl-[acyl-carrier-protein] synthase (n-C16:0)	malACP	Malonyl-[acyl-carrier protein]	MNXM184	P0A953	0.0368273		enzyme and substrate information
3OAS161	3-oxoacyl-[acyl-carrier-protein] synthase (n-C16:1)	malACP	Malonyl-[acyl-carrier protein]	MNXM184	P0A953	0.0787023		enzyme and substrate information
3OAS161	3-oxoacyl-[acyl-carrier-protein] synthase (n-C16:1)	tdeACP	Cis-tetradec-7-enoyl-[acyl-carrier protein] (n-C14:1)	MNXM162426	P0A953	0.0261532		enzyme and substrate information
3OAS180	3-oxoacyl-[acyl-carrier-protein] synthase (n-C18:0)	palmACP	Palmitoyl-ACP (n-C16:0ACP)	MNXM2026	P0AAI5	0.134825		enzyme and substrate information
3OAS180	3-oxoacyl-[acyl-carrier-protein] synthase (n-C18:0)	malACP	Malonyl-[acyl-carrier protein]	MNXM184	P0A953	0.0471553		enzyme and substrate information
3OAS180	3-oxoacyl-[acyl-carrier-protein] synthase (n-C18:0)	palmACP	Palmitoyl-ACP (n-C16:0ACP)	MNXM2026	P0A953	0.111217		enzyme and substrate information
3OAS180	3-oxoacyl-[acyl-carrier-protein] synthase (n-C18:0)	malACP	Malonyl-[acyl-carrier protein]	MNXM184	P0AAI5	0.634241		enzyme and substrate information
3OAS181	3-oxoacyl-[acyl-carrier-protein] synthase (n-C18:1)	hdeACP	Cis-hexadec-9-enoyl-[acyl-carrier protein] (n-C16:1)	MNXM89949	P0AAI5	0.126689		enzyme and substrate information
3OAS181	3-oxoacyl-[acyl-carrier-protein] synthase (n-C18:1)	malACP	Malonyl-[acyl-carrier protein]	MNXM184	P0AAI5	0.690413		enzyme and substrate information
3OAS60	3-oxoacyl-[acyl-carrier-protein] synthase (n-C6:0)	butACP	Butyryl-ACP (n-C4:0ACP)	MNXM90458	P0A953	0.110109		enzyme and substrate information
3OAS60	3-oxoacyl-[acyl-carrier-protein] synthase (n-C6:0)	butACP	Butyryl-ACP (n-C4:0ACP)	MNXM90458	P0AAI5	0.212272		enzyme and substrate information
3OAS60	3-oxoacyl-[acyl-carrier-protein] synthase (n-C6:0)	malACP	Malonyl-[acyl-carrier protein]	MNXM184	P0AAI5	0.933327		enzyme and substrate information
3OAS60	3-oxoacyl-[acyl-carrier-protein] synthase (n-C6:0)	malACP	Malonyl-[acyl-carrier protein]	MNXM184	P0A953	0.206187		enzyme and substrate information
3OAS80	3-oxoacyl-[acyl-carrier-protein] synthase (n-C8:0)	malACP	Malonyl-[acyl-carrier protein]	MNXM184	P0AAI5	0.402628		enzyme and substrate information
3OAS80	3-oxoacyl-[acyl-carrier-protein] synthase (n-C8:0)	hexACP	Hexanoyl-ACP (n-C6:0ACP)	MNXM90722	P0A953	1.04567		enzyme and substrate information
3OAS80	3-oxoacyl-[acyl-carrier-protein] synthase (n-C8:0)	malACP	Malonyl-[acyl-carrier protein]	MNXM184	P0A953	0.062097		enzyme and substrate information
3OAS80	3-oxoacyl-[acyl-carrier-protein] synthase (n-C8:0)	hexACP	Hexanoyl-ACP (n-C6:0ACP)	MNXM90722	P0AAI5	0.145358		enzyme and substrate information
42A12BOOXpp	4-(2-Aminoethyl)-1,2-benzenediol:oxygen oxidoreductase(deaminating)(flavin-containing)	dopa	Dopamine	MNXM205	P46883	0.145358		enzyme and substrate information
4HTHRS	4-Hydroxy-L-threonine synthase	phthr	O-Phospho-4-hydroxy-L-threonine	MNXM759	P00934	0.402628		enzyme and substrate information
4PCP	Tetrapeptide L,D-carboxypeptidase	LalaDgluMdapDala	L-alanine-D-glutamate-meso-2,6-diaminoheptanedioate-D-alanine	MNXM59271	P76008	0.145358		enzyme and substrate information
4PCPpp	Tetrapeptide L,D-carboxypeptidase (periplasm)	LalaDgluMdapDala	L-alanine-D-glutamate-meso-2,6-diaminoheptanedioate-D-alanine	MNXM59271		0.0518754		substrate information
5DGLCNR	5-dehydro-D-gluconate reductase	nadp	Nicotinamide adenine dinucleotide phosphate	MNXM5	P0A9P9	0.145358		enzyme and substrate information
5DGLCNR	5-dehydro-D-gluconate reductase	5dglcn	5-Dehydro-D-gluconate	MNXM963	P0A9P9	0.514469		enzyme and substrate information
5DGLCNR	5-dehydro-D-gluconate reductase	glcn	D-Gluconate	MNXM341	P0A9P9	0.468226		enzyme and substrate information
5DGLCNR	5-dehydro-D-gluconate reductase	nadph	Nicotinamide adenine dinucleotide phosphate - reduced	MNXM6	P0A9P9	0.145358		enzyme and substrate information
5DOAN	5'-deoxyadenosine nuclosidase	dad_5	5'-Deoxyadenosine	MNXM316	P0AF12	0.468226		enzyme and substrate information
A5PISO	Arabinose-5-phosphate isomerase	ru5p__D	D-Ribulose 5-phosphate	MNXM145	P45395	0.0651562	0.406559	enzyme and substrate information
A5PISO	Arabinose-5-phosphate isomerase	ara5p	D-Arabinose 5-phosphate	MNXM1184	P17115	1.04567		enzyme and substrate information
A5PISO	Arabinose-5-phosphate isomerase	ru5p__D	D-Ribulose 5-phosphate	MNXM145	P17115	0.933327		enzyme and substrate information
A5PISO	Arabinose-5-phosphate isomerase	ara5p	D-Arabinose 5-phosphate	MNXM1184	P45395	0.0505712	0.747243	enzyme and substrate information
AACPS1	Acyl-[acyl-carrier-protein] synthetase (n-C14:0)	ttdca	Tetradecanoate (n-C14:0)	MNXM162239		0.038845		substrate information
AACPS1	Acyl-[acyl-carrier-protein] synthetase (n-C14:0)	atp	ATP C10H12N5O13P3	MNXM3		0.190308		substrate information
AACPS1	Acyl-[acyl-carrier-protein] synthetase (n-C14:0)	ACP	Acyl carrier protein	MNXM925		0.090037		substrate information
AACPS2	Acyl-[acyl-carrier-protein] synthetase (n-C14:1)	atp	ATP C10H12N5O13P3	MNXM3		0.190308		substrate information
AACPS2	Acyl-[acyl-carrier-protein] synthetase (n-C14:1)	ACP	Acyl carrier protein	MNXM925		0.090037		substrate information
AACPS2	Acyl-[acyl-carrier-protein] synthetase (n-C14:1)	ttdcea	Tetradecenoate (n-C14:1)	MNXM641		0.0408987		substrate information
AACPS3	Acyl-[acyl-carrier-protein] synthetase (n-C16:0)	ACP	Acyl carrier protein	MNXM925		0.090037		substrate information
AACPS3	Acyl-[acyl-carrier-protein] synthetase (n-C16:0)	atp	ATP C10H12N5O13P3	MNXM3		0.190308		substrate information
AACPS3	Acyl-[acyl-carrier-protein] synthetase (n-C16:0)	hdca	Hexadecanoate (n-C16:0)	MNXM108		0.0283723		substrate information
AACPS4	Acyl-[acyl-carrier-protein] synthetase (n-C16:1)	ACP	Acyl carrier protein	MNXM925		0.090037		substrate information
AACPS4	Acyl-[acyl-carrier-protein] synthetase (n-C16:1)	hdcea	Hexadecenoate (n-C16:1)	MNXM950		0.076119		substrate information
AACPS4	Acyl-[acyl-carrier-protein] synthetase (n-C16:1)	atp	ATP C10H12N5O13P3	MNXM3		0.190308		substrate information
AACPS5	Acyl-[acyl-carrier-protein] synthetase (n-C18:1)	ACP	Acyl carrier protein	MNXM925		0.090037		substrate information
AACPS5	Acyl-[acyl-carrier-protein] synthetase (n-C18:1)	atp	ATP C10H12N5O13P3	MNXM3		0.190308		substrate information
AACPS5	Acyl-[acyl-carrier-protein] synthetase (n-C18:1)	ocdcea	Octadecenoate (n-C18:1)	MNXM306		0.130787		substrate information
AACPS6	Acyl-[acyl-carrier-protein] synthetase (n-C18:0)	ocdca	Octadecanoate (n-C18:0)	MNXM236		0.0249972		substrate information
AACPS6	Acyl-[acyl-carrier-protein] synthetase (n-C18:0)	atp	ATP C10H12N5O13P3	MNXM3		0.190308		substrate information
AACPS6	Acyl-[acyl-carrier-protein] synthetase (n-C18:0)	ACP	Acyl carrier protein	MNXM925		0.090037		substrate information
AACPS7	Acyl-[acyl-carrier-protein] synthetase (n-C12:0)	ACP	Acyl carrier protein	MNXM925		0.090037		substrate information
AACPS7	Acyl-[acyl-carrier-protein] synthetase (n-C12:0)	ddca	Dodecanoate (n-C12:0)	MNXM162258		0.0401335		substrate information
AACPS7	Acyl-[acyl-carrier-protein] synthetase (n-C12:0)	atp	ATP C10H12N5O13P3	MNXM3		0.190308		substrate information
AACPS8	Acyl-[acyl-carrier-protein] synthetase (n-C10:0)	ACP	Acyl carrier protein	MNXM925		0.090037		substrate information
AACPS8	Acyl-[acyl-carrier-protein] synthetase (n-C10:0)	atp	ATP C10H12N5O13P3	MNXM3		0.190308		substrate information
AACPS8	Acyl-[acyl-carrier-protein] synthetase (n-C10:0)	dca	Decanoate (n-C10:0)	MNXM162295		0.0905953		substrate information
AACPS9	Acyl-[acyl-carrier-protein] synthetase (n-C8:0)	ACP	Acyl carrier protein	MNXM925		0.090037		substrate information
AACPS9	Acyl-[acyl-carrier-protein] synthetase (n-C8:0)	atp	ATP C10H12N5O13P3	MNXM3		0.190308		substrate information
AACPS9	Acyl-[acyl-carrier-protein] synthetase (n-C8:0)	octa	Octanoate (n-C8:0)	MNXM750		0.51019		substrate information
AACTOOR	Aminoacetone:oxygen oxidoreductase(deaminating)(flavin-containing)	aact	Aminoacetone	MNXM1106		0.193118		substrate information
AADDGT	DTDP-N-4-acetamido-4,6-dideoxy-D-galactose transferase	unagamu	Undecaprenyl-diphospho-N-acetylglucosamine-N-acetylmannosaminuronate	MNXM2504	P56258	0.0307425		enzyme and substrate information
AADDGT	DTDP-N-4-acetamido-4,6-dideoxy-D-galactose transferase	dtdp4aaddg	DTDP-4-acetamido-4,6-dideoxy-D-galactose	MNXM3015	P56258	0.0505712		enzyme and substrate information
AAMYL	Alpha-amylase	14glucan	1,4-alpha-D-glucan	MNXM2905	P26612	0.0577107		enzyme and substrate information
AAMYLpp	Alpha-amylase (periplasm)	14glucan	1,4-alpha-D-glucan	MNXM2905	P25718	0.0577107		enzyme and substrate information
AB6PGH	Arbutin 6-phosphate glucohydrolase	arbt6p	Arbutin 6-phosphate	MNXM2806	Q46829	0.109013		enzyme and substrate information
ABTA	4-aminobutyrate transaminase	4abut	4-Aminobutanoate	MNXM192	P50457	0.109013		enzyme and substrate information
ABTA	4-aminobutyrate transaminase	akg	2-Oxoglutarate	MNXM20	P50457	0.109013		enzyme and substrate information
ABTA	4-aminobutyrate transaminase	4abut	4-Aminobutanoate	MNXM192	P22256	0.0522855	5.8	enzyme and substrate information
ABTA	4-aminobutyrate transaminase	akg	2-Oxoglutarate	MNXM20	P22256	0.109013	1.07	enzyme and substrate information
ABUTD	Aminobutyraldehyde dehydrogenase	4abutn	4-Aminobutanal	MNXM422	P77674	0.0522855	0.041	enzyme and substrate information
ABUTD	Aminobutyraldehyde dehydrogenase	nad	Nicotinamide adenine dinucleotide	MNXM8	P77674	0.0984856		enzyme and substrate information
ACACCT	Acetyl-CoA:acetoacetyl-CoA transferase	accoa	Acetyl-CoA	MNXM21		0.0646366		substrate information
ACACCT	Acetyl-CoA:acetoacetyl-CoA transferase	acac	Acetoacetate	MNXM154		0.643529		substrate information
ACACT10	3-ketoacyl-CoA thiolase	coa	Coenzyme A	MNXM12	P76503	0.282858		enzyme and substrate information
ACACT10	3-ketoacyl-CoA thiolase	3oddcoa	3-Oxododecanoyl-CoA	MNXM705	P21151	0.128523		enzyme and substrate information
ACACT10	3-ketoacyl-CoA thiolase	coa	Coenzyme A	MNXM12	P21151	0.0512604		enzyme and substrate information
ACACT10	3-ketoacyl-CoA thiolase	3oddcoa	3-Oxododecanoyl-CoA	MNXM705	P76503	0.0548877		enzyme and substrate information
ACACT11	3-ketoacyl-CoA thiolase	3ohcoa	3-Oxohexanoyl-CoA	MNXM717	P76503	0.197347		enzyme and substrate information
ACACT11	3-ketoacyl-CoA thiolase	coa	Coenzyme A	MNXM12	P21151	0.287379		enzyme and substrate information
ACACT11	3-ketoacyl-CoA thiolase	coa	Coenzyme A	MNXM12	P76503	0.789703		enzyme and substrate information
ACACT11	3-ketoacyl-CoA thiolase	3ohcoa	3-Oxohexanoyl-CoA	MNXM717	P21151	0.287379		enzyme and substrate information
ACACT12	3-ketoacyl-CoA thiolase	3ohdcoa	3-Oxohexadecanoyl-CoA	MNXM738	P21151	0.0252542		enzyme and substrate information
ACACT12	3-ketoacyl-CoA thiolase	3ohdcoa	3-Oxohexadecanoyl-CoA	MNXM738	P76503	0.148178		enzyme and substrate information
ACACT12	3-ketoacyl-CoA thiolase	coa	Coenzyme A	MNXM12	P21151	0.035165		enzyme and substrate information
ACACT12	3-ketoacyl-CoA thiolase	coa	Coenzyme A	MNXM12	P76503	0.342683		enzyme and substrate information
ACACT13	3-ketoacyl-CoA thiolase	coa	Coenzyme A	MNXM12	P21151	0.112637		enzyme and substrate information
ACACT13	3-ketoacyl-CoA thiolase	3odcoa	3-Oxodecanoyl-CoA	MNXM677	P76503	0.0694118		enzyme and substrate information
ACACT13	3-ketoacyl-CoA thiolase	coa	Coenzyme A	MNXM12	P76503	0.0910341		enzyme and substrate information
ACACT13	3-ketoacyl-CoA thiolase	3odcoa	3-Oxodecanoyl-CoA	MNXM677	P21151	0.0516709		enzyme and substrate information
ACACT1r	Acetyl-CoA C-acetyltransferase	coa	Coenzyme A	MNXM12	P76461	0.068451	0.008	enzyme and substrate information
ACACT1r	Acetyl-CoA C-acetyltransferase	aacoa	Acetoacetyl-CoA	MNXM133	P76461	0.15978	0.0176	enzyme and substrate information
ACACT1r	Acetyl-CoA C-acetyltransferase	accoa	Acetyl-CoA	MNXM21	P76461	0.15978	0.1386	enzyme and substrate information
ACACT8	3-ketoacyl-CoA thiolase	coa	Coenzyme A	MNXM12	P76503	0.0832359		enzyme and substrate information
ACACT8	3-ketoacyl-CoA thiolase	3oocoa	3-Oxooctanoyl-CoA	MNXM706	P76503	0.068316		enzyme and substrate information
ACACT8	3-ketoacyl-CoA thiolase	coa	Coenzyme A	MNXM12	P21151	0.068316		enzyme and substrate information
ACACT8	3-ketoacyl-CoA thiolase	3oocoa	3-Oxooctanoyl-CoA	MNXM706	P21151	0.068316		enzyme and substrate information
ACACT8r	Acetyl-CoA acyltransferase (hexadecanoyl-CoA), (r)	3ohodcoa	3-Oxooctadecanoyl-CoA	MNXM513	P76503	0.0624758		enzyme and substrate information
ACACT8r	Acetyl-CoA acyltransferase (hexadecanoyl-CoA), (r)	coa	Coenzyme A	MNXM12	P21151	0.035165		enzyme and substrate information
ACACT8r	Acetyl-CoA acyltransferase (hexadecanoyl-CoA), (r)	3ohodcoa	3-Oxooctadecanoyl-CoA	MNXM513	P21151	0.0252542		enzyme and substrate information
ACACT8r	Acetyl-CoA acyltransferase (hexadecanoyl-CoA), (r)	coa	Coenzyme A	MNXM12	P76503	0.342683		enzyme and substrate information
ACACT9	3-ketoacyl-CoA thiolase	3otdcoa	3-Oxotetradecanoyl-CoA	MNXM707	P76503	0.0536728		enzyme and substrate information
ACACT9	3-ketoacyl-CoA thiolase	coa	Coenzyme A	MNXM12	P76503	0.414977		enzyme and substrate information
ACACT9	3-ketoacyl-CoA thiolase	coa	Coenzyme A	MNXM12	P21151	0.25978		enzyme and substrate information
ACACT9	3-ketoacyl-CoA thiolase	3otdcoa	3-Oxotetradecanoyl-CoA	MNXM707	P21151	0.383933		enzyme and substrate information
ACALD	Acetaldehyde dehydrogenase (acetylating)	acald	Acetaldehyde	MNXM75	P0A9Q7	0.15978		enzyme and substrate information
ACALD	Acetaldehyde dehydrogenase (acetylating)	coa	Coenzyme A	MNXM12	P0A9Q7	0.15978		enzyme and substrate information
ACALD	Acetaldehyde dehydrogenase (acetylating)	nad	Nicotinamide adenine dinucleotide	MNXM8	P0A9Q7	0.164943		enzyme and substrate information
ACALD	Acetaldehyde dehydrogenase (acetylating)	accoa	Acetyl-CoA	MNXM21	P0A9Q7	0.0984856		enzyme and substrate information
ACALD	Acetaldehyde dehydrogenase (acetylating)	nadh	Nicotinamide adenine dinucleotide - reduced	MNXM10	P0A9Q7	0.068451		enzyme and substrate information
ACALD	Acetaldehyde dehydrogenase (acetylating)	acald	Acetaldehyde	MNXM75	P77580	0.164943		enzyme and substrate information
ACALD	Acetaldehyde dehydrogenase (acetylating)	nad	Nicotinamide adenine dinucleotide	MNXM8	P77580	0.15978		enzyme and substrate information
ACALD	Acetaldehyde dehydrogenase (acetylating)	accoa	Acetyl-CoA	MNXM21	P77580	0.0984856		enzyme and substrate information
ACALD	Acetaldehyde dehydrogenase (acetylating)	nadh	Nicotinamide adenine dinucleotide - reduced	MNXM10	P77580	0.068451		enzyme and substrate information
ACALD	Acetaldehyde dehydrogenase (acetylating)	coa	Coenzyme A	MNXM12	P77580	0.15978		enzyme and substrate information
ACANTHAT	Acetyl-CoA:anthranilate acetyltransferase	accoa	Acetyl-CoA	MNXM21	P77567	0.15978		enzyme and substrate information
ACANTHAT	Acetyl-CoA:anthranilate acetyltransferase	anth	Anthranilate	MNXM188	P77567	0.15978		enzyme and substrate information
ACBIPGT	Adenosyl cobinamide phosphate guanyltransferase	gtp	GTP C10H12N5O14P3	MNXM51	P0AE76	0.068451		enzyme and substrate information
ACBIPGT	Adenosyl cobinamide phosphate guanyltransferase	adocbip	Adenosyl cobinamide phosphate	MNXM856	P0AE76	0.0984856		enzyme and substrate information
ACCOAC	Acetyl-CoA carboxylase	atp	ATP C10H12N5O13P3	MNXM3		0.190308		substrate information
ACCOAC	Acetyl-CoA carboxylase	accoa	Acetyl-CoA	MNXM21		0.0646366		substrate information
ACCOAC	Acetyl-CoA carboxylase	hco3	Bicarbonate	MNXM60		3.69424		substrate information
ACCOAL	Acetate-CoA ligase (ADP-forming)	coa	Coenzyme A	MNXM12	P77495	0.15978		enzyme and substrate information
ACCOAL	Acetate-CoA ligase (ADP-forming)	atp	ATP C10H12N5O13P3	MNXM3	P77495	0.15978		enzyme and substrate information
ACCOAL	Acetate-CoA ligase (ADP-forming)	ppa	Propionate (n-C3:0)	MNXM162260	P77495	0.0984856		enzyme and substrate information
ACGAL1PPpp	N-acetyl-D-galactosamine 1-phosphatase (periplasm)	acgal1p	N-Acetyl-D-galactosamine 1-phosphate	MNXM2401		0.0457018		substrate information
ACGAM1PPpp	N-acetyl-D-glucosamine 1-phosphatase (periplasm)	acgam1p	N-Acetyl-D-glucosamine 1-phosphate	MNXM91871		0.115789		substrate information
ACGAMK	N-acetylglucosamine kinase	acgam	N-Acetyl-D-glucosamine	MNXM143	P75959	0.0759188		enzyme and substrate information
ACGAMK	N-acetylglucosamine kinase	atp	ATP C10H12N5O13P3	MNXM3	P75959	0.0505712		enzyme and substrate information
ACGAMT	UDP-N-acetylglucosamine:undecaprenylphosphate N-acetylglucosamine -1-phosphate transferase	uacgam	UDP-N-acetyl-D-glucosamine	MNXM47	P0AC78	0.0166932	0.000503548	enzyme and substrate information
ACGAMT	UDP-N-acetylglucosamine:undecaprenylphosphate N-acetylglucosamine -1-phosphate transferase	udcpp	Undecaprenyl phosphate	MNXM251	P0AC78	0.0505712		enzyme and substrate information
ACGK	Acetylglutamate kinase	atp	ATP C10H12N5O13P3	MNXM3	P0A6C8	0.0505712	0.29	enzyme and substrate information
ACGK	Acetylglutamate kinase	acglu	N-Acetyl-L-glutamate	MNXM730	P0A6C8	0.0134965	0.2	enzyme and substrate information
ACGS	N-acetylglutamate synthase	glu__L	L-Glutamate	MNXM89557	P0A6C5	0.0134965		enzyme and substrate information
ACGS	N-acetylglutamate synthase	accoa	Acetyl-CoA	MNXM21	P0A6C5	0.0505712		enzyme and substrate information
ACHBS	2-aceto-2-hydroxybutanoate synthase	2obut	2-Oxobutanoate	MNXM159	P00893	0.0307521		enzyme and substrate information
ACHBS	2-aceto-2-hydroxybutanoate synthase	2obut	2-Oxobutanoate	MNXM159	P08142	0.0795765		enzyme and substrate information
ACHBS	2-aceto-2-hydroxybutanoate synthase	pyr	Pyruvate	MNXM23	P00893	0.0577107		enzyme and substrate information
ACHBS	2-aceto-2-hydroxybutanoate synthase	pyr	Pyruvate	MNXM23	P08142	0.0577107		enzyme and substrate information
ACKr	Acetate kinase	ac	Acetate	MNXM26	P11868	0.0305359		enzyme and substrate information
ACKr	Acetate kinase	adp	ADP C10H12N5O10P2	MNXM7	P11868	0.0305359		enzyme and substrate information
ACKr	Acetate kinase	actp	Acetyl phosphate	MNXM280	P33221	0.0732899		enzyme and substrate information
ACKr	Acetate kinase	atp	ATP C10H12N5O13P3	MNXM3	P33221	0.0577107		enzyme and substrate information
ACKr	Acetate kinase	ac	Acetate	MNXM26	P33221	0.0502528		enzyme and substrate information
ACKr	Acetate kinase	adp	ADP C10H12N5O10P2	MNXM7	P0A6A3	0.0577107		enzyme and substrate information
ACKr	Acetate kinase	actp	Acetyl phosphate	MNXM280	P11868	0.0577107		enzyme and substrate information
ACKr	Acetate kinase	actp	Acetyl phosphate	MNXM280	P0A6A3	0.0446092		enzyme and substrate information
ACKr	Acetate kinase	atp	ATP C10H12N5O13P3	MNXM3	P11868	0.0577107		enzyme and substrate information
ACKr	Acetate kinase	adp	ADP C10H12N5O10P2	MNXM7	P33221	0.0577107		enzyme and substrate information
ACKr	Acetate kinase	atp	ATP C10H12N5O13P3	MNXM3	P0A6A3	0.0577107		enzyme and substrate information
ACKr	Acetate kinase	ac	Acetate	MNXM26	P0A6A3	0.0358614		enzyme and substrate information
ACLS	Acetolactate synthase	pyr	Pyruvate	MNXM23	P08142	0.0307608		enzyme and substrate information
ACLS	Acetolactate synthase	pyr	Pyruvate	MNXM23	P00893	0.0577107		enzyme and substrate information
ACM6PH	N-acetylmuramate 6-phosphate hydrolase	acmum6p	N-acetylmuramate 6-phosphate	MNXM90332		0.171671		substrate information
ACMAMUT	UDP-N-acetyl-D-mannosaminuronic acid transferase	unaga	Undecaprenyl diphospho N-acetyl-glucosamine	MNXM1333	P27836	0.068451		enzyme and substrate information
ACMAMUT	UDP-N-acetyl-D-mannosaminuronic acid transferase	uacmamu	UDP-N-acetyl-D-mannosaminouronate	MNXM97052	P27836	0.164943		enzyme and substrate information
ACNML	N-Acetylneuraminate lyase	acnam	N-Acetylneuraminate	MNXM227	P0A6L4	0.164943	2.5	enzyme and substrate information
ACOAD1f	Acyl-CoA dehydrogenase (butanoyl-CoA)	fad	Flavin adenine dinucleotide oxidized	MNXM33	Q47146	0.15978		enzyme and substrate information
ACOAD1f	Acyl-CoA dehydrogenase (butanoyl-CoA)	b2coa	Crotonoyl-CoA	MNXM214	Q47146	0.164943		enzyme and substrate information
ACOAD1f	Acyl-CoA dehydrogenase (butanoyl-CoA)	btcoa	Butanoyl-CoA	MNXM233	Q47146	0.15978		enzyme and substrate information
ACOAD1f	Acyl-CoA dehydrogenase (butanoyl-CoA)	fadh2	Flavin adenine dinucleotide reduced	MNXM38	Q47146	0.0984856		enzyme and substrate information
ACOAD2f	Acyl-CoA dehydrogenase (hexanoyl-CoA)	fad	Flavin adenine dinucleotide oxidized	MNXM33	Q47146	0.068451		enzyme and substrate information
ACOAD2f	Acyl-CoA dehydrogenase (hexanoyl-CoA)	hxcoa	Hexanoyl-CoA (n-C6:0CoA)	MNXM162502	Q47146	0.164943		enzyme and substrate information
ACOAD2f	Acyl-CoA dehydrogenase (hexanoyl-CoA)	fadh2	Flavin adenine dinucleotide reduced	MNXM38	Q47146	0.15978		enzyme and substrate information
ACOAD2f	Acyl-CoA dehydrogenase (hexanoyl-CoA)	hx2coa	Trans-Hex-2-enoyl-CoA	MNXM753	Q47146	0.15978		enzyme and substrate information
ACOAD3f	Acyl-CoA dehydrogenase (octanoyl-CoA)	fad	Flavin adenine dinucleotide oxidized	MNXM33	Q47146	0.068451		enzyme and substrate information
ACOAD3f	Acyl-CoA dehydrogenase (octanoyl-CoA)	occoa	Octanoyl-CoA (n-C8:0CoA)	MNXM342	Q47146	0.15978		enzyme and substrate information
ACOAD3f	Acyl-CoA dehydrogenase (octanoyl-CoA)	fadh2	Flavin adenine dinucleotide reduced	MNXM38	Q47146	0.15978		enzyme and substrate information
ACOAD3f	Acyl-CoA dehydrogenase (octanoyl-CoA)	oc2coa	Trans-Oct-2-enoyl-CoA	MNXM784	Q47146	0.164943		enzyme and substrate information
ACOAD4f	Acyl-CoA dehydrogenase (decanoyl-CoA)	dcacoa	Decanoyl-CoA (n-C10:0CoA)	MNXM162283	Q47146	0.0984856		enzyme and substrate information
ACOAD4f	Acyl-CoA dehydrogenase (decanoyl-CoA)	fad	Flavin adenine dinucleotide oxidized	MNXM33	Q47146	0.0826969		enzyme and substrate information
ACOAD4f	Acyl-CoA dehydrogenase (decanoyl-CoA)	dc2coa	Trans-Dec-2-enoyl-CoA	MNXM580	Q47146	0.068451		enzyme and substrate information
ACOAD4f	Acyl-CoA dehydrogenase (decanoyl-CoA)	fadh2	Flavin adenine dinucleotide reduced	MNXM38	Q47146	0.129582		enzyme and substrate information
ACOAD5f	Acyl-CoA dehydrogenase (dodecanoyl-CoA)	fad	Flavin adenine dinucleotide oxidized	MNXM33	Q47146	0.129582		enzyme and substrate information
ACOAD5f	Acyl-CoA dehydrogenase (dodecanoyl-CoA)	dd2coa	Trans-Dodec-2-enoyl-CoA	MNXM642	Q47146	0.15978		enzyme and substrate information
ACOAD5f	Acyl-CoA dehydrogenase (dodecanoyl-CoA)	fadh2	Flavin adenine dinucleotide reduced	MNXM38	Q47146	0.137262		enzyme and substrate information
ACOAD5f	Acyl-CoA dehydrogenase (dodecanoyl-CoA)	ddcacoa	Dodecanoyl-CoA (n-C12:0CoA)	MNXM363	Q47146	0.15978		enzyme and substrate information
ACOAD6f	Acyl-CoA dehydrogenase (tetradecanoyl-CoA)	fad	Flavin adenine dinucleotide oxidized	MNXM33	Q47146	0.164943		enzyme and substrate information
ACOAD6f	Acyl-CoA dehydrogenase (tetradecanoyl-CoA)	tdcoa	Tetradecanoyl-CoA (n-C14:0CoA)	MNXM224	Q47146	0.0669512		enzyme and substrate information
ACOAD6f	Acyl-CoA dehydrogenase (tetradecanoyl-CoA)	fadh2	Flavin adenine dinucleotide reduced	MNXM38	Q47146	0.0984856		enzyme and substrate information
ACOAD6f	Acyl-CoA dehydrogenase (tetradecanoyl-CoA)	td2coa	Trans-Tetradec-2-enoyl-CoA	MNXM654	Q47146	0.0984856		enzyme and substrate information
ACOAD7f	Acyl-CoA dehydrogenase (hexadecanoyl-CoA)	fad	Flavin adenine dinucleotide oxidized	MNXM33	Q47146	0.15978		enzyme and substrate information
ACOAD7f	Acyl-CoA dehydrogenase (hexadecanoyl-CoA)	hdd2coa	Trans-Hexadec-2-enoyl-CoA	MNXM581	Q47146	0.164943		enzyme and substrate information
ACOAD7f	Acyl-CoA dehydrogenase (hexadecanoyl-CoA)	fadh2	Flavin adenine dinucleotide reduced	MNXM38	Q47146	0.15978		enzyme and substrate information
ACOAD7f	Acyl-CoA dehydrogenase (hexadecanoyl-CoA)	pmtcoa	Palmitoyl-CoA (n-C16:0CoA)	MNXM88	Q47146	0.068451		enzyme and substrate information
ACOAD8f	Acyl-CoA dehydrogenase (octadecanoyl-CoA)	od2coa	Trans-Octadec-2-enoyl-CoA	MNXM954	Q47146	0.15978		enzyme and substrate information
ACOAD8f	Acyl-CoA dehydrogenase (octadecanoyl-CoA)	stcoa	Stearoyl-CoA (n-C18:0CoA)	MNXM272	Q47146	0.164943		enzyme and substrate information
ACOAD8f	Acyl-CoA dehydrogenase (octadecanoyl-CoA)	fadh2	Flavin adenine dinucleotide reduced	MNXM38	Q47146	0.15978		enzyme and substrate information
ACOAD8f	Acyl-CoA dehydrogenase (octadecanoyl-CoA)	fad	Flavin adenine dinucleotide oxidized	MNXM33	Q47146	0.068451		enzyme and substrate information
ACOATA	Acetyl-CoA ACP transacylase	accoa	Acetyl-CoA	MNXM21	P0A6A8	0.15978		enzyme and substrate information
ACOATA	Acetyl-CoA ACP transacylase	acACP	Acetyl-ACP	MNXM1269	P0A6A8	0.15978		enzyme and substrate information
ACOATA	Acetyl-CoA ACP transacylase	ACP	Acyl carrier protein	MNXM925	P0A6A8	0.164943		enzyme and substrate information
ACOATA	Acetyl-CoA ACP transacylase	coa	Coenzyme A	MNXM12	P0A6A8	0.0984856		enzyme and substrate information
ACODA	Acetylornithine deacetylase	acorn	N2-Acetyl-L-ornithine	MNXM817	P23908	0.15978		enzyme and substrate information
ACONIs	Aconitate isomerase (spontaneous)	acon_T	Trans-Aconitate	MNXM1388		0.235729		substrate information
ACONIs	Aconitate isomerase (spontaneous)	acon_C	Cis-Aconitate	MNXM813		0.156225		substrate information
ACONMT	Trans-aconitate methyltransferase	amet	S-Adenosyl-L-methionine	MNXM16	P76145	0.15978		enzyme and substrate information
ACONMT	Trans-aconitate methyltransferase	acon_T	Trans-Aconitate	MNXM1388	P76145	0.15978		enzyme and substrate information
ACONTa	Aconitase (half-reaction A, Citrate hydro-lyase)	acon_C	Cis-Aconitate	MNXM813	P25516	0.0266162		enzyme and substrate information
ACONTa	Aconitase (half-reaction A, Citrate hydro-lyase)	cit	Citrate	MNXM131	P25516	0.0984856		enzyme and substrate information
ACONTa	Aconitase (half-reaction A, Citrate hydro-lyase)	acon_C	Cis-Aconitate	MNXM813	P36683	0.0192053		enzyme and substrate information
ACONTa	Aconitase (half-reaction A, Citrate hydro-lyase)	cit	Citrate	MNXM131	P36683	0.0984856		enzyme and substrate information
ACONTb	Aconitase (half-reaction B, Isocitrate hydro-lyase)	icit	Isocitrate	MNXM89661	P25516	0.0306797		enzyme and substrate information
ACONTb	Aconitase (half-reaction B, Isocitrate hydro-lyase)	icit	Isocitrate	MNXM89661	P36683	0.0156752		enzyme and substrate information
ACONTb	Aconitase (half-reaction B, Isocitrate hydro-lyase)	acon_C	Cis-Aconitate	MNXM813	P25516	0.164943		enzyme and substrate information
ACONTb	Aconitase (half-reaction B, Isocitrate hydro-lyase)	acon_C	Cis-Aconitate	MNXM813	P36683	0.15978		enzyme and substrate information
ACOTA	Acetylornithine transaminase	acorn	N2-Acetyl-L-ornithine	MNXM817	P77581	0.068451		enzyme and substrate information
ACOTA	Acetylornithine transaminase	akg	2-Oxoglutarate	MNXM20	P77581	0.0306797		enzyme and substrate information
ACOTA	Acetylornithine transaminase	acg5sa	N-Acetyl-L-glutamate 5-semialdehyde	MNXM1062	P77581	0.15978		enzyme and substrate information
ACOTA	Acetylornithine transaminase	glu__L	L-Glutamate	MNXM89557	P77581	0.179054		enzyme and substrate information
ACOTA	Acetylornithine transaminase	acorn	N2-Acetyl-L-ornithine	MNXM817	P18335	0.0353259		enzyme and substrate information
ACOTA	Acetylornithine transaminase	akg	2-Oxoglutarate	MNXM20	P18335	0.772283		enzyme and substrate information
ACOTA	Acetylornithine transaminase	acg5sa	N-Acetyl-L-glutamate 5-semialdehyde	MNXM1062	P18335	0.191173		enzyme and substrate information
ACOTA	Acetylornithine transaminase	glu__L	L-Glutamate	MNXM89557	P18335	0.0611375		enzyme and substrate information
ACPS1	Acyl-carrier protein synthase	apoACP	Apoprotein [acyl carrier protein]	MNXM2214	P37623	0.618597		enzyme and substrate information
ACPS1	Acyl-carrier protein synthase	coa	Coenzyme A	MNXM12	P37623	0.231965		enzyme and substrate information
ACPS1	Acyl-carrier protein synthase	apoACP	Apoprotein [acyl carrier protein]	MNXM2214	P24224	0.131511		enzyme and substrate information
ACPS1	Acyl-carrier protein synthase	coa	Coenzyme A	MNXM12	P24224	0.103377	0.0093	enzyme and substrate information
ACS	Acetyl-CoA synthetase	coa	Coenzyme A	MNXM12	P27550	0.194321		enzyme and substrate information
ACS	Acetyl-CoA synthetase	ac	Acetate	MNXM26	P27550	0.612806		enzyme and substrate information
ACS	Acetyl-CoA synthetase	atp	ATP C10H12N5O13P3	MNXM3	P27550	0.0663172		enzyme and substrate information
ACt4pp	Na+/Acetate symport (periplasm)	ac	Acetate	MNXM26	P32705	1.12688		enzyme and substrate information
ACt4pp	Na+/Acetate symport (periplasm)	na1	Sodium	MNXM27	P32705	1.51472		enzyme and substrate information
ADA	Adenosine deaminase	adn	Adenosine	MNXM212	P22333	1.00188		enzyme and substrate information
ADCL	4-aminobenzoate synthase	4adcho	4-amino-4-deoxychorismate	MNXM1458	P28305	0.00550501		enzyme and substrate information
ADCS	4-amino-4-deoxychorismate synthase	chor	Chorismate	MNXM337		0.0682914		substrate information
ADCS	4-amino-4-deoxychorismate synthase	gln__L	L-Glutamine	MNXM37		0.939067		substrate information
ADD	Adenine deaminase	ade	Adenine	MNXM168	P31441	0.119705		enzyme and substrate information
ADK1	Adenylate kinase	amp	AMP C10H12N5O7P	MNXM14	P69441	0.103606		enzyme and substrate information
ADK1	Adenylate kinase	atp	ATP C10H12N5O13P3	MNXM3	P69441	0.0992088		enzyme and substrate information
ADK1	Adenylate kinase	adp	ADP C10H12N5O10P2	MNXM7	P69441	0.103606		enzyme and substrate information
ADK3	Adentylate kinase (GTP)	gtp	GTP C10H12N5O14P3	MNXM51	P69441	0.103606		enzyme and substrate information
ADK3	Adentylate kinase (GTP)	gdp	GDP C10H12N5O11P2	MNXM30	P69441	0.0773631		enzyme and substrate information
ADK3	Adentylate kinase (GTP)	adp	ADP C10H12N5O10P2	MNXM7	P69441	0.0992088		enzyme and substrate information
ADK3	Adentylate kinase (GTP)	amp	AMP C10H12N5O7P	MNXM14	P69441	0.0992088		enzyme and substrate information
ADK4	Adentylate kinase (ITP)	idp	IDP C10H11N4O11P2	MNXM495	P69441	0.13037		enzyme and substrate information
ADK4	Adentylate kinase (ITP)	adp	ADP C10H12N5O10P2	MNXM7	P69441	0.182573		enzyme and substrate information
ADK4	Adentylate kinase (ITP)	itp	ITP C10H11N4O14P3	MNXM423	P69441	0.0519476		enzyme and substrate information
ADK4	Adentylate kinase (ITP)	amp	AMP C10H12N5O7P	MNXM14	P69441	0.0726825		enzyme and substrate information
ADMDC	Adenosylmethionine decarboxylase	amet	S-Adenosyl-L-methionine	MNXM16	P0A7F6	0.172431		enzyme and substrate information
ADNCYC	Adenylate cyclase	atp	ATP C10H12N5O13P3	MNXM3	P00936	0.115993		enzyme and substrate information
ADNK1	Adenosine kinase	adn	Adenosine	MNXM212	P69441	0.0667924		enzyme and substrate information
ADNK1	Adenosine kinase	atp	ATP C10H12N5O13P3	MNXM3	P69441	0.0701171		enzyme and substrate information
ADNUC	Adenosine hydrolase	adn	Adenosine	MNXM212	P22564	0.0549412		enzyme and substrate information
ADOCBIK	Adenosyl cobinamide kinase	adocbi	Adenosyl cobinamide	MNXM90790	P0AE76	0.057855		enzyme and substrate information
ADOCBIK	Adenosyl cobinamide kinase	atp	ATP C10H12N5O13P3	MNXM3	P0AE76	7.46658		enzyme and substrate information
ADOCBLS	Adenosylcobalamin 5'-phosphate synthase	agdpcbi	Adenosine-GDP-cobinamide	MNXM1105	P36561	0.238543		enzyme and substrate information
ADOCBLS	Adenosylcobalamin 5'-phosphate synthase	rdmbzi	N1-(alpha-D-ribosyl)-5,6-dimethylbenzimidazole	MNXM1539	P36561	6.38367		enzyme and substrate information
ADPRDP	ADPribose diphosphatase	adprib	ADPribose C15H21N5O14P2	MNXM48596	P45799	0.0802074		enzyme and substrate information
ADPT	Adenine phosphoribosyltransferase	ade	Adenine	MNXM168	P69503	0.0984856		enzyme and substrate information
ADPT	Adenine phosphoribosyltransferase	prpp	5-Phospho-alpha-D-ribose 1-diphosphate	MNXM91	P69503	0.068451		enzyme and substrate information
ADSK	Adenylyl-sulfate kinase	atp	ATP C10H12N5O13P3	MNXM3	P0A6J1	0.068451		enzyme and substrate information
ADSK	Adenylyl-sulfate kinase	aps	Adenosine 5'-phosphosulfate	MNXM287	P0A6J1	0.0984856		enzyme and substrate information
ADSL1r	Adenylsuccinate lyase	fum	Fumarate	MNXM93	P0AB89	0.15978		enzyme and substrate information
ADSL1r	Adenylsuccinate lyase	amp	AMP C10H12N5O7P	MNXM14	P0AB89	0.15978		enzyme and substrate information
ADSL1r	Adenylsuccinate lyase	dcamp	N6-(1,2-Dicarboxyethyl)-AMP	MNXM565	P0AB89	0.164943		enzyme and substrate information
ADSL2r	Adenylosuccinate lyase	25aics	(S)-2-[5-Amino-1-(5-phospho-D-ribosyl)imidazole-4-carboxamido]succinate	MNXM607	P0AB89	0.0984856		enzyme and substrate information
ADSL2r	Adenylosuccinate lyase	aicar	5-Amino-1-(5-Phospho-D-ribosyl)imidazole-4-carboxamide	MNXM365	P0AB89	0.068451		enzyme and substrate information
ADSL2r	Adenylosuccinate lyase	fum	Fumarate	MNXM93	P0AB89	0.164943		enzyme and substrate information
ADSS	Adenylosuccinate synthase	imp	IMP C10H11N4O8P	MNXM125	P0A7D4	0.15978	0.041906	enzyme and substrate information
ADSS	Adenylosuccinate synthase	gtp	GTP C10H12N5O14P3	MNXM51	P0A7D4	0.164943	0.0405256	enzyme and substrate information
ADSS	Adenylosuccinate synthase	asp__L	L-Aspartate	MNXM42	P0A7D4	0.0984856	0.23	enzyme and substrate information
AGDC	N-acetylglucosamine-6-phosphate deacetylase	acgam6p	N-Acetyl-D-glucosamine 6-phosphate	MNXM63556	P0AF18	0.164943	0.181142	enzyme and substrate information
AGM3PA	N-Acetyl-D-glucosamine(anhydrous)N-Acetylmuramyl-tripeptide amidase	anhgm3p	N-Acetyl-D-glucosamine(anhydrous)N-Acetylmuramyl-tripeptide	MNXM63489	P13016	0.15978		enzyme and substrate information
AGM3PApp	N-Acetyl-D-glucosamine(anhydrous)N-Acetylmuramyl-tripeptide amidase (periplasm)	anhgm3p	N-Acetyl-D-glucosamine(anhydrous)N-Acetylmuramyl-tripeptide	MNXM63489	P36548	0.164943		enzyme and substrate information
AGM3PApp	N-Acetyl-D-glucosamine(anhydrous)N-Acetylmuramyl-tripeptide amidase (periplasm)	anhgm3p	N-Acetyl-D-glucosamine(anhydrous)N-Acetylmuramyl-tripeptide	MNXM63489	P26365	0.0984856		enzyme and substrate information
AGM3PApp	N-Acetyl-D-glucosamine(anhydrous)N-Acetylmuramyl-tripeptide amidase (periplasm)	anhgm3p	N-Acetyl-D-glucosamine(anhydrous)N-Acetylmuramyl-tripeptide	MNXM63489	P63883	0.068451		enzyme and substrate information
AGM3PH	N-Acetyl-D-glucosamine(anhydrous)N-Acetylmuramyl-tripeptide beta -1,4-N-acetylglucosaminidase	anhgm3p	N-Acetyl-D-glucosamine(anhydrous)N-Acetylmuramyl-tripeptide	MNXM63489	P75949	0.068451		enzyme and substrate information
AGM4PA	N-Acetyl-D-glucosamine(anhydrous)N-Acetylmuramyl-tetrapeptide amidase	anhgm4p	N-Acetyl-D-glucosamine(anhydrous)N-Acetylmuramyl-tetrapeptide	MNXM63488	P13016	0.164943		enzyme and substrate information
AGM4PApp	N-Acetyl-D-glucosamine(anhydrous)N-Acetylmuramyl-tetrapeptide amidase (periplasm)	anhgm4p	N-Acetyl-D-glucosamine(anhydrous)N-Acetylmuramyl-tetrapeptide	MNXM63488	P36548	1.21771		enzyme and substrate information
AGM4PApp	N-Acetyl-D-glucosamine(anhydrous)N-Acetylmuramyl-tetrapeptide amidase (periplasm)	anhgm4p	N-Acetyl-D-glucosamine(anhydrous)N-Acetylmuramyl-tetrapeptide	MNXM63488	P26365	0.260595		enzyme and substrate information
AGM4PApp	N-Acetyl-D-glucosamine(anhydrous)N-Acetylmuramyl-tetrapeptide amidase (periplasm)	anhgm4p	N-Acetyl-D-glucosamine(anhydrous)N-Acetylmuramyl-tetrapeptide	MNXM63488	P63883	0.0402642		enzyme and substrate information
AGM4PCP	N-Acetyl-D-glucosamine(anhydrous)N-Acetylmuramyl-tetrapeptide L,D-carboxypeptidase	anhgm4p	N-Acetyl-D-glucosamine(anhydrous)N-Acetylmuramyl-tetrapeptide	MNXM63488	P76008	0.324708		enzyme and substrate information
AGM4PCPpp	N-Acetyl-D-glucosamine(anhydrous)N-Acetylmuramyl-tetrapeptide L,D-carboxypeptidase (periplasmic)	anhgm4p	N-Acetyl-D-glucosamine(anhydrous)N-Acetylmuramyl-tetrapeptide	MNXM63488		0.015739		substrate information
AGM4PH	N-Acetyl-D-glucosamine(anhydrous)N-Acetylmuramyl-tetrapeptide beta -1,4-N-acetylglucosaminidase	anhgm4p	N-Acetyl-D-glucosamine(anhydrous)N-Acetylmuramyl-tetrapeptide	MNXM63488	P75949	0.589083		enzyme and substrate information
AGMH	N-Acetyl-D-glucosamine(anhydrous)N-Acetylmuramyl beta -1,4-N-acetylglucosaminidase	anhgm	N-Acetyl-D-glucosamine(anhydrous)N-Acetylmuramic acid	MNXM3060	P75949	0.618597		enzyme and substrate information
AGMHE	ADP-D-glycero-D-manno-heptose epimerase	adphep_DD	ADP-D-glycero-D-manno-heptose	MNXM1648	P67910	0.231965		enzyme and substrate information
AGMT	Agmatinase	agm	Agmatine	MNXM328	P60651	0.0446203		enzyme and substrate information
AGPAT120	1-tetradecanoyl-sn-glycerol 3-phosphate O-acyltransferase (n-C12:0)	1ddecg3p	1-dodecanoyl-sn-glycerol 3-phosphate	MNXM4232	P26647	0.618597		enzyme and substrate information
AGPAT120	1-tetradecanoyl-sn-glycerol 3-phosphate O-acyltransferase (n-C12:0)	ddcaACP	Dodecanoyl-ACP (n-C12:0ACP)	MNXM89851	P26647	0.0666235		enzyme and substrate information
AGPAT140	1-tetradecanoyl-sn-glycerol 3-phosphate O-acyltransferase (n-C14:0)	1tdecg3p	1-tetradecanoyl-sn-glycerol 3-phosphate	MNXM3426	P26647	0.131511		enzyme and substrate information
AGPAT140	1-tetradecanoyl-sn-glycerol 3-phosphate O-acyltransferase (n-C14:0)	myrsACP	Myristoyl-ACP (n-C14:0ACP)	MNXM89779	P26647	0.0746747		enzyme and substrate information
AGPAT141	1-tetradec-7-enoyl-sn-glycerol 3-phosphate O-acyltransferase (n-C14:1)	1tdec7eg3p	1-tetradec-7-enoyl-sn-glycerol 3-phosphate	MNXM91053	P26647	0.976998		enzyme and substrate information
AGPAT141	1-tetradec-7-enoyl-sn-glycerol 3-phosphate O-acyltransferase (n-C14:1)	tdeACP	Cis-tetradec-7-enoyl-[acyl-carrier protein] (n-C14:1)	MNXM162426	P26647	0.148135		enzyme and substrate information
AGPAT160	1-hexadecanoyl-sn-glycerol 3-phosphate O-acyltransferase (n-C16:0)	1hdecg3p	1-hexadecanoyl-sn-glycerol 3-phosphate	MNXM90586	P26647	0.00593436		enzyme and substrate information
AGPAT160	1-hexadecanoyl-sn-glycerol 3-phosphate O-acyltransferase (n-C16:0)	palmACP	Palmitoyl-ACP (n-C16:0ACP)	MNXM2026	P26647	0.0605118		enzyme and substrate information
AGPAT161	1-hexadec-7-enoyl-sn-glycerol 3-phosphate O-acyltransferase (n-C16:1)	hdeACP	Cis-hexadec-9-enoyl-[acyl-carrier protein] (n-C16:1)	MNXM89949	P26647	0.00593436		enzyme and substrate information
AGPAT161	1-hexadec-7-enoyl-sn-glycerol 3-phosphate O-acyltransferase (n-C16:1)	1hdec9eg3p	1-hexadec-9-enoyl-sn-glycerol 3-phosphate	MNXM91047	P26647	0.0330376		enzyme information
AGPAT180	1-octadecanoyl-sn-glycerol 3-phosphate O-acyltransferase (n-C18:0)	1odecg3p	1-octadecanoyl-sn-glycerol 3-phosphate	MNXM32950	P26647	0.0605118		enzyme and substrate information
AGPAT180	1-octadecanoyl-sn-glycerol 3-phosphate O-acyltransferase (n-C18:0)	ocdcaACP	Octadecanoyl-ACP (n-C18:0ACP)	MNXM3075	P26647	0.00550501		enzyme and substrate information
AGPAT181	1-octadec-7-enoyl-sn-glycerol 3-phosphate O-acyltransferase (n-C18:1)	1odec11eg3p	1-octadec-11-enoyl-sn-glycerol 3-phosphate	MNXM91049	P26647	0.119705		enzyme and substrate information
AGPAT181	1-octadec-7-enoyl-sn-glycerol 3-phosphate O-acyltransferase (n-C18:1)	octeACP	Cis-octadec-11-enoyl-[acyl-carrier protein] (n-C18:1)	MNXM89950	P26647	0.0349175		enzyme and substrate information
AGPR	N-acetyl-g-glutamyl-phosphate reductase	pi	Phosphate	MNXM9	P11446	0.103151		enzyme and substrate information
AGPR	N-acetyl-g-glutamyl-phosphate reductase	acg5p	N-Acetyl-L-glutamyl 5-phosphate	MNXM1384	P11446	0.133566		enzyme and substrate information
AGPR	N-acetyl-g-glutamyl-phosphate reductase	nadp	Nicotinamide adenine dinucleotide phosphate	MNXM5	P11446	0.039199		enzyme and substrate information
AGPR	N-acetyl-g-glutamyl-phosphate reductase	nadph	Nicotinamide adenine dinucleotide phosphate - reduced	MNXM6	P11446	0.294924		enzyme and substrate information
AGPR	N-acetyl-g-glutamyl-phosphate reductase	acg5sa	N-Acetyl-L-glutamate 5-semialdehyde	MNXM1062	P11446	0.103151		enzyme and substrate information
AHCYSNS	S-adenosylhomocysteine nucleosidase	ahcys	S-Adenosyl-L-homocysteine	MNXM19	P0AF12	0.103606	0.0013	enzyme and substrate information
AICART	Phosphoribosylaminoimidazolecarboxamide formyltransferase	10fthf	10-Formyltetrahydrofolate	MNXM237	P15639	0.0603782	0.111	enzyme and substrate information
AICART	Phosphoribosylaminoimidazolecarboxamide formyltransferase	aicar	5-Amino-1-(5-Phospho-D-ribosyl)imidazole-4-carboxamide	MNXM365	P15639	0.0992088	0.0346	enzyme and substrate information
AICART	Phosphoribosylaminoimidazolecarboxamide formyltransferase	fprica	5-Formamido-1-(5-phospho-D-ribosyl)imidazole-4-carboxamide	MNXM456	P15639	0.182573	0.0346	enzyme and substrate information
AICART	Phosphoribosylaminoimidazolecarboxamide formyltransferase	thf	5,6,7,8-Tetrahydrofolate	MNXM79	P15639	0.13037		enzyme and substrate information
AIRC2	Phosphoribosylaminoimidazole carboxylase	hco3	Bicarbonate	MNXM60	P09029	0.0549412		enzyme and substrate information
AIRC2	Phosphoribosylaminoimidazole carboxylase	air	5-amino-1-(5-phospho-D-ribosyl)imidazole	MNXM162266	P09029	0.0948706		enzyme and substrate information
AIRC2	Phosphoribosylaminoimidazole carboxylase	atp	ATP C10H12N5O13P3	MNXM3	P09029	0.0733881		enzyme and substrate information
AIRC3	Phosphoribosylaminoimidazole carboxylase (mutase rxn)	5aizc	5-amino-1-(5-phospho-D-ribosyl)imidazole-4-carboxylate	MNXM507	P0AG18	0.0549412	0.0226	enzyme and substrate information
AIRC3	Phosphoribosylaminoimidazole carboxylase (mutase rxn)	5caiz	5-phosphoribosyl-5-carboxyaminoimidazole	MNXM1409	P0AG18	0.00958507		enzyme and substrate information
AKGDH	2-Oxogluterate dehydrogenase	nad	Nicotinamide adenine dinucleotide	MNXM8		0.173928		substrate information
AKGDH	2-Oxogluterate dehydrogenase	coa	Coenzyme A	MNXM12		0.0594219		substrate information
AKGDH	2-Oxogluterate dehydrogenase	akg	2-Oxoglutarate	MNXM20		0.345773		substrate information
ALAALAD	D-alanine-D-alanine dipeptidase	alaala	D-Alanyl-D-alanine	MNXM669	P77790	0.00958507		enzyme and substrate information
ALAALAr	D-alanine-D-alanine ligase (reversible)	atp	ATP C10H12N5O13P3	MNXM3	P0A6J8	0.057855		enzyme and substrate information
ALAALAr	D-alanine-D-alanine ligase (reversible)	adp	ADP C10H12N5O10P2	MNXM7	P0A6J8	0.0950222		enzyme and substrate information
ALAALAr	D-alanine-D-alanine ligase (reversible)	alaala	D-Alanyl-D-alanine	MNXM669	P0A6J8	0.057855		enzyme and substrate information
ALAALAr	D-alanine-D-alanine ligase (reversible)	pi	Phosphate	MNXM9	P0A6J8	0.0950222		enzyme and substrate information
ALAALAr	D-alanine-D-alanine ligase (reversible)	ala__D	D-Alanine	MNXM156	P0A6J8	0.0950222		enzyme and substrate information
ALAALAr	D-alanine-D-alanine ligase (reversible)	pi	Phosphate	MNXM9	P07862	0.057855		enzyme and substrate information
ALAALAr	D-alanine-D-alanine ligase (reversible)	alaala	D-Alanyl-D-alanine	MNXM669	P07862	0.0950222		enzyme and substrate information
ALAALAr	D-alanine-D-alanine ligase (reversible)	atp	ATP C10H12N5O13P3	MNXM3	P07862	0.0950222		enzyme and substrate information
ALAALAr	D-alanine-D-alanine ligase (reversible)	adp	ADP C10H12N5O10P2	MNXM7	P07862	0.071691		enzyme and substrate information
ALAALAr	D-alanine-D-alanine ligase (reversible)	ala__D	D-Alanine	MNXM156	P07862	0.0549412	0.16892	enzyme and substrate information
ALAGLUE	L-alanyl-gamma-glutamate epimerase	LalaLglu	L-alanine-L-glutamate	MNXM4026	P51981	0.4832		enzyme and substrate information
ALAGLUE	L-alanyl-gamma-glutamate epimerase	LalaDglu	L-alanine-D-glutamate	MNXM3630	P51981	0.198303		enzyme and substrate information
ALAR	Alanine racemase	ala__D	D-Alanine	MNXM156	P0A6B4	1.77796	0.501276	enzyme and substrate information
ALAR	Alanine racemase	ala__L	L-Alanine	MNXM32	P29012	0.0809198		enzyme and substrate information
ALAR	Alanine racemase	ala__D	D-Alanine	MNXM156	P29012	1.94672		enzyme and substrate information
ALAR	Alanine racemase	ala__L	L-Alanine	MNXM32	P0A6B4	2.81792		enzyme and substrate information
ALATA_D2	D-alanine transaminase	pydx5p	Pyridoxal 5'-phosphate	MNXM161	P75823	0.428499		enzyme and substrate information
ALATA_D2	D-alanine transaminase	ala__D	D-Alanine	MNXM156	P75823	0.680806		enzyme and substrate information
ALATA_D2	D-alanine transaminase	pydx5p	Pyridoxal 5'-phosphate	MNXM161	P0A825	0.36946		enzyme and substrate information
ALATA_D2	D-alanine transaminase	ala__D	D-Alanine	MNXM156	P0A825	0.942134		enzyme and substrate information
ALATA_L	L-alanine transaminase	akg	2-Oxoglutarate	MNXM20		0.345773		substrate information
ALATA_L	L-alanine transaminase	glu__L	L-Glutamate	MNXM89557		2.61459		substrate information
ALATA_L	L-alanine transaminase	pyr	Pyruvate	MNXM23		0.879671		substrate information
ALATA_L	L-alanine transaminase	ala__L	L-Alanine	MNXM32		1.58499		substrate information
ALATA_L2	Alanine transaminase	ala__L	L-Alanine	MNXM32	P75823	0.394157		enzyme and substrate information
ALATA_L2	Alanine transaminase	pydx5p	Pyridoxal 5'-phosphate	MNXM161	P0A825	0.322407		enzyme and substrate information
ALATA_L2	Alanine transaminase	pydx5p	Pyridoxal 5'-phosphate	MNXM161	P75823	1.41653		enzyme and substrate information
ALATA_L2	Alanine transaminase	ala__L	L-Alanine	MNXM32	P0A825	0.869004		enzyme and substrate information
ALATRS	Alanyl-tRNA synthetase	trnaala	TRNA(Ala)	MNXM89576	P00957	0.104706		enzyme information
ALATRS	Alanyl-tRNA synthetase	ala__L	L-Alanine	MNXM32	P00957	0.0516709		enzyme and substrate information
ALATRS	Alanyl-tRNA synthetase	atp	ATP C10H12N5O13P3	MNXM3	P00957	0.0833947		enzyme and substrate information
ALCD19	Alcohol dehydrogenase (glycerol)	glyald	D-Glyceraldehyde	MNXM435	P25437	0.104567		enzyme and substrate information
ALCD19	Alcohol dehydrogenase (glycerol)	nad	Nicotinamide adenine dinucleotide	MNXM8	P25437	0.498259		enzyme and substrate information
ALCD19	Alcohol dehydrogenase (glycerol)	glyc	Glycerol	MNXM89612	P25437	0.0980062		enzyme and substrate information
ALCD19	Alcohol dehydrogenase (glycerol)	nadh	Nicotinamide adenine dinucleotide - reduced	MNXM10	P25437	0.0305776		enzyme and substrate information
ALCD2x	Alcohol dehydrogenase (ethanol)	nadh	Nicotinamide adenine dinucleotide - reduced	MNXM10	P0A9Q7	0.0496296		enzyme and substrate information
ALCD2x	Alcohol dehydrogenase (ethanol)	acald	Acetaldehyde	MNXM75	P0A9Q7	0.128523		enzyme and substrate information
ALCD2x	Alcohol dehydrogenase (ethanol)	nad	Nicotinamide adenine dinucleotide	MNXM8	P0A9Q7	0.498259		enzyme and substrate information
ALCD2x	Alcohol dehydrogenase (ethanol)	nad	Nicotinamide adenine dinucleotide	MNXM8	P25437	0.0305776		enzyme and substrate information
ALCD2x	Alcohol dehydrogenase (ethanol)	nadh	Nicotinamide adenine dinucleotide - reduced	MNXM10	P25437	0.0474037		enzyme and substrate information
ALCD2x	Alcohol dehydrogenase (ethanol)	etoh	Ethanol	MNXM303	P39451	0.128523		enzyme and substrate information
ALCD2x	Alcohol dehydrogenase (ethanol)	nad	Nicotinamide adenine dinucleotide	MNXM8	P39451	0.542527		enzyme and substrate information
ALCD2x	Alcohol dehydrogenase (ethanol)	acald	Acetaldehyde	MNXM75	P39451	0.270589		enzyme and substrate information
ALCD2x	Alcohol dehydrogenase (ethanol)	nadh	Nicotinamide adenine dinucleotide - reduced	MNXM10	P39451	0.0377715		enzyme and substrate information
ALCD2x	Alcohol dehydrogenase (ethanol)	etoh	Ethanol	MNXM303	P25437	0.0548877		enzyme and substrate information
ALCD2x	Alcohol dehydrogenase (ethanol)	etoh	Ethanol	MNXM303	P0A9Q7	0.0536728		enzyme and substrate information
ALCD2x	Alcohol dehydrogenase (ethanol)	acald	Acetaldehyde	MNXM75	P25437	0.0980062		enzyme and substrate information
ALDD19xr	Aldehyde dehydrogenase (phenylacetaldehyde, NAD)	pacald	Phenylacetaldehyde	MNXM473	P80668	0.206092		enzyme and substrate information
ALDD19xr	Aldehyde dehydrogenase (phenylacetaldehyde, NAD)	nad	Nicotinamide adenine dinucleotide	MNXM8	P80668	0.198303		enzyme and substrate information
ALDD2x	Aldehyde dehydrogenase (acetaldehyde, NAD)	acald	Acetaldehyde	MNXM75	P23883	0.238543		enzyme and substrate information
ALDD2x	Aldehyde dehydrogenase (acetaldehyde, NAD)	nad	Nicotinamide adenine dinucleotide	MNXM8	P23883	0.0161521		enzyme and substrate information
ALDD2y	Aldehyde dehydrogenase (acetaldehyde, NADP)	acald	Acetaldehyde	MNXM75	P37685	0.89548		enzyme and substrate information
ALDD2y	Aldehyde dehydrogenase (acetaldehyde, NADP)	nadp	Nicotinamide adenine dinucleotide phosphate	MNXM5	P37685	0.0495236		enzyme and substrate information
ALDD3y	Aldehyde dehydrogenase (propanal, NADP)	nadp	Nicotinamide adenine dinucleotide phosphate	MNXM5	P37685	0.0586375		enzyme and substrate information
ALDD3y	Aldehyde dehydrogenase (propanal, NADP)	ppal	Propanal	MNXM821	P37685	0.0308935		enzyme and substrate information
ALDD4	Aldehyde dehydrogenase (butanal, NAD)	nad	Nicotinamide adenine dinucleotide	MNXM8		0.173928		substrate information
ALDD4	Aldehyde dehydrogenase (butanal, NAD)	btal	Butanal C4H8O	MNXM1017		2.33941		substrate information
ALLK	Allose kinase	atp	ATP C10H12N5O13P3	MNXM3	P32718	0.203004		enzyme and substrate information
ALLK	Allose kinase	all__D	D-Allose	MNXM1919	P32718	0.0449136		enzyme and substrate information
ALLPI	Allose 6-phosphate isomerase	all6p	D-Allose 6-phosphate	MNXM4545	P37351	0.251424		enzyme and substrate information
ALLPI	Allose 6-phosphate isomerase	allul6p	Allulose 6-phosphate	MNXM4546	P37351	0.0416825		enzyme and substrate information
ALLTAMH	Allantoate amidohydrolase	alltt	Allantoate	MNXM584	P77425	0.0516709		enzyme and substrate information
ALLTN	Allantoinase	alltn	Allantoin	MNXM612	P77671	0.484735		enzyme and substrate information
ALLULPE	Allulose 6-phosphate epimerase	allul6p	Allulose 6-phosphate	MNXM4546	P32719	0.0294669		enzyme and substrate information
ALLULPE	Allulose 6-phosphate epimerase	f6p	D-Fructose 6-phosphate	MNXM89621	P32719	0.0548877		enzyme and substrate information
ALPATE160pp	Apolipoprotein N-acyltransferase (phosphatidylethanolamine, periplasm)	pe160	Phosphatidylethanolamine (dihexadecanoyl, n-C16:0)	MNXM32178	P69776	0.0786564		enzyme and substrate information
ALPATE160pp	Apolipoprotein N-acyltransferase (phosphatidylethanolamine, periplasm)	alpp	Applipoprotein	MNXM92124	P69776	0.0586375		enzyme and substrate information
ALPATG160pp	Apolipoprotein N-acyltransferase (phosphatidylglycerol, periplasm)	alpp	Applipoprotein	MNXM92124	P69776	0.0516709		enzyme and substrate information
ALPATG160pp	Apolipoprotein N-acyltransferase (phosphatidylglycerol, periplasm)	pg160	Phosphatidylglycerol (dihexadecanoyl, n-C16:0)	MNXM32179	P69776	0.304483		enzyme and substrate information
ALR2	Aldose reductase (methylglyoxal)	mthgxl	Methylglyoxal	MNXM310	P30863	0.111727		enzyme and substrate information
ALR2	Aldose reductase (methylglyoxal)	nadph	Nicotinamide adenine dinucleotide phosphate - reduced	MNXM6	P30863	0.0786564		enzyme and substrate information
ALR2	Aldose reductase (methylglyoxal)	nadph	Nicotinamide adenine dinucleotide phosphate - reduced	MNXM6	Q46857	0.0771059		enzyme and substrate information
ALR2	Aldose reductase (methylglyoxal)	mthgxl	Methylglyoxal	MNXM310	Q46857	0.2872		enzyme and substrate information
ALR2	Aldose reductase (methylglyoxal)	nadph	Nicotinamide adenine dinucleotide phosphate - reduced	MNXM6	P76234	0.799742		enzyme and substrate information
ALR2	Aldose reductase (methylglyoxal)	mthgxl	Methylglyoxal	MNXM310	P76234	0.0516709		enzyme and substrate information
ALR2	Aldose reductase (methylglyoxal)	nadph	Nicotinamide adenine dinucleotide phosphate - reduced	MNXM6	Q46851	0.0786564		enzyme and substrate information
ALR2	Aldose reductase (methylglyoxal)	mthgxl	Methylglyoxal	MNXM310	Q46851	0.251424		enzyme and substrate information
ALR4x	Aldose reductase (acetol)	nadh	Nicotinamide adenine dinucleotide - reduced	MNXM10	P0A9S5	0.0411356		enzyme and substrate information
ALR4x	Aldose reductase (acetol)	acetol	Acetol cytosol	MNXM1744	P0A9S5	0.104325		enzyme and substrate information
ALTRH	Altronate hydrolase	altrn	D-Altronate	MNXM2011	P42604	0.0449136		enzyme and substrate information
AM3PA	Anhydrous-N-Acetylmuramyl-tripeptide amidase	anhm3p	1,6-anhydrous-N-Acetylmuramyl-tripeptide	MNXM32389	P13016	0.298727		enzyme and substrate information
AM4PA	Anhydrous-N-Acetylmuramyl-tetrapeptide amidase	anhm4p	1,6-anhydrous-N-Acetylmuramyl-tetrapeptide	MNXM5405	P13016	0.116202		enzyme and substrate information
AM4PCP	Anhydrous-N-Acetylmuramyl-tetrapeptide L,D-carboxypeptidase	anhm4p	1,6-anhydrous-N-Acetylmuramyl-tetrapeptide	MNXM5405	P76008	0.361641		enzyme and substrate information
AMALT1	Amylomaltase (maltotriose)	malt	Maltose C12H22O11	MNXM165	P15977	0.664547		enzyme and substrate information
AMALT1	Amylomaltase (maltotriose)	malttr	Maltotriose C18H32O16	MNXM468	P15977	0.0668655		enzyme and substrate information
AMALT2	Amylomaltase (maltotetraose)	malt	Maltose C12H22O11	MNXM165	P15977	0.0231789		enzyme and substrate information
AMALT2	Amylomaltase (maltotetraose)	maltttr	Maltotetraose	MNXM5663	P15977	0.128975		enzyme and substrate information
AMALT3	Amylomaltase (maltopentaose)	malt	Maltose C12H22O11	MNXM165	P15977	0.552523		enzyme and substrate information
AMALT3	Amylomaltase (maltopentaose)	maltpt	Maltopentaose	MNXM1538	P15977	0.0146553		enzyme and substrate information
AMALT4	Amylomaltase (maltohexaose)	malthx	Maltohexaose	MNXM1317	P15977	0.0390032		enzyme and substrate information
AMALT4	Amylomaltase (maltohexaose)	malt	Maltose C12H22O11	MNXM165	P15977	0.87108		enzyme and substrate information
AMANAPEr	N-acetylmannosamine 6-phosphate epimerase	acmanap	N-Acetyl-D-mannosamine 6-phosphate	MNXM4708	P0A761	0.0390032		enzyme and substrate information
AMANAPEr	N-acetylmannosamine 6-phosphate epimerase	acgam6p	N-Acetyl-D-glucosamine 6-phosphate	MNXM63556	P0A761	1.30535		enzyme and substrate information
AMANK	N-acetyl-D-mannosamine kinase	acmana	N-Acetyl-D-mannosamine	MNXM2403	P45425	0.0855886		enzyme and substrate information
AMANK	N-acetyl-D-mannosamine kinase	atp	ATP C10H12N5O13P3	MNXM3	P45425	1.37162		enzyme and substrate information
AMAOTr	Adenosylmethionine-8-amino-7-oxononanoate transaminase	8aonn	8-Amino-7-oxononanoate	MNXM1141	P12995	0.0696607		enzyme and substrate information
AMAOTr	Adenosylmethionine-8-amino-7-oxononanoate transaminase	amet	S-Adenosyl-L-methionine	MNXM16	P12995	0.147272		enzyme and substrate information
AMAOTr	Adenosylmethionine-8-amino-7-oxononanoate transaminase	dann	7,8-Diaminononanoate	MNXM1140	P12995	0.21338		enzyme and substrate information
AMAOTr	Adenosylmethionine-8-amino-7-oxononanoate transaminase	amob	S-Adenosyl-4-methylthio-2-oxobutanoate	MNXM3090	P12995	0.147272		enzyme and substrate information
AMMQLT8	S-adenosylmethione:2-demthylmenaquinole methyltransferase (menaquinone 8)	2dmmql8	2-Demethylmenaquinol 8	MNXM558	P0A887	0.0892392		enzyme and substrate information
AMMQLT8	S-adenosylmethione:2-demthylmenaquinole methyltransferase (menaquinone 8)	amet	S-Adenosyl-L-methionine	MNXM16	P0A887	0.034642		enzyme and substrate information
AMPMS2	4-amino-2-methyl-5-phosphomethylpyrimidine synthetase	nad	Nicotinamide adenine dinucleotide	MNXM8	P30136	0.0350682		enzyme and substrate information
AMPMS2	4-amino-2-methyl-5-phosphomethylpyrimidine synthetase	air	5-amino-1-(5-phospho-D-ribosyl)imidazole	MNXM162266	P30136	0.0869621		enzyme and substrate information
AMPN	AMP nucleosidase	amp	AMP C10H12N5O7P	MNXM14	P0AE12	0.0649605		enzyme and substrate information
AMPTASECG	Alanyl aminopeptidase (cys-gly)	cgly	Cys Gly C5H10N2O3S	MNXM683	P37095	0.0516709		enzyme and substrate information
AMPTASECG	Alanyl aminopeptidase (cys-gly)	cgly	Cys Gly C5H10N2O3S	MNXM683	P15288	0.0416825		enzyme and substrate information
AMPTASECG	Alanyl aminopeptidase (cys-gly)	cgly	Cys Gly C5H10N2O3S	MNXM683	P04825	0.322407		enzyme and substrate information
AMPTASECG	Alanyl aminopeptidase (cys-gly)	cgly	Cys Gly C5H10N2O3S	MNXM683	P68767	0.0576112		enzyme and substrate information
AMPTASEPG	Aminopeptidase (pro-gly)	progly	L-Prolinylglycine	MNXM7481	P04825	0.111727		enzyme and substrate information
AMPTASEPG	Aminopeptidase (pro-gly)	progly	L-Prolinylglycine	MNXM7481	P15288	0.502378		enzyme and substrate information
AMPTASEPG	Aminopeptidase (pro-gly)	progly	L-Prolinylglycine	MNXM7481	P68767	0.2872		enzyme and substrate information
AMPTASEPG	Aminopeptidase (pro-gly)	progly	L-Prolinylglycine	MNXM7481	P37095	0.0416825		enzyme and substrate information
ANHMK	1,6-anhydrous-N-Acetylmuramate kinase	atp	ATP C10H12N5O13P3	MNXM3	P77570	0.128523	1	enzyme and substrate information
ANHMK	1,6-anhydrous-N-Acetylmuramate kinase	anhm	1,6-anhydrous-N-Acetylmuramate	MNXM90585	P77570	0.238814		enzyme and substrate information
ANPRT	Anthranilate phosphoribosyltransferase	anth	Anthranilate	MNXM188	P00904	0.751647		enzyme and substrate information
ANPRT	Anthranilate phosphoribosyltransferase	prpp	5-Phospho-alpha-D-ribose 1-diphosphate	MNXM91	P00904	0.751647		enzyme and substrate information
ANS	Anthranilate synthase	gln__L	L-Glutamine	MNXM37		0.939067		substrate information
ANS	Anthranilate synthase	chor	Chorismate	MNXM337		0.0682914		substrate information
AOBUTDs	L-2-amino-3-oxobutanoate decarboxylation (spontaneous)	2aobut	L-2-Amino-3-oxobutanoate	MNXM114087		0.745247		substrate information
AOXSr	8-amino-7-oxononanoate synthase	co2	CO2 CO2	MNXM13	P12998	0.0338521		enzyme and substrate information
AOXSr	8-amino-7-oxononanoate synthase	8aonn	8-Amino-7-oxononanoate	MNXM1141	P12998	0.0324053		enzyme and substrate information
AOXSr	8-amino-7-oxononanoate synthase	coa	Coenzyme A	MNXM12	P12998	0.0324053		enzyme and substrate information
AOXSr	8-amino-7-oxononanoate synthase	ala__L	L-Alanine	MNXM32	P12998	0.109361		enzyme and substrate information
AOXSr	8-amino-7-oxononanoate synthase	pmcoa	Pimeloyl-CoA	MNXM951	P12998	0.0338521	0.0158114	enzyme and substrate information
AP4AH	Ap4A hydrolase	ap4a	P1,P4-Bis(5'-adenosyl) tetraphosphate	MNXM1089	P05637	0.203162		enzyme and substrate information
AP5AH	Ap5A hydrolase	ap5a	P1,P5-Bis(5'-adenosyl) pentaphosphate	MNXM2412	P05637	0.0612101		enzyme and substrate information
APRAUR	5-amino-6-(5-phosphoribosylamino)uracil reductase	nadph	Nicotinamide adenine dinucleotide phosphate - reduced	MNXM6	P25539	0.956133		enzyme and substrate information
APRAUR	5-amino-6-(5-phosphoribosylamino)uracil reductase	5apru	5-Amino-6-(5'-phosphoribosylamino)uracil	MNXM1532	P25539	1.70517		enzyme and substrate information
ARAI	L-arabinose isomerase	rbl__L	L-Ribulose	MNXM685	P08202	0.16132		enzyme and substrate information
ARAI	L-arabinose isomerase	arab__L	L-Arabinose	MNXM91126	P08202	0.059183		enzyme and substrate information
ARBTNR1	Aerobactin reductase	arbtn_fe3	Aerobactin	MNXM1464		0.0181932		substrate information
ARBTNR1	Aerobactin reductase	fadh2	Flavin adenine dinucleotide reduced	MNXM38		0.0228056		substrate information
ARBTNR2	Aerobactin reductase	fmnh2	Reduced FMN	MNXM208		0.00318769		substrate information
ARBTNR2	Aerobactin reductase	arbtn_fe3	Aerobactin	MNXM1464		0.0181932		substrate information
ARBTNR3	Aerobactin reductase	rbflvrd	Reduced riboflavin	MNXM1246		0.0295307		substrate information
ARBTNR3	Aerobactin reductase	arbtn_fe3	Aerobactin	MNXM1464		0.0181932		substrate information
ARBTNexs	Aerobactin Fe-loading reaction (spontaneous)	arbtn	Aerobactin minus Fe3	MNXM96506		0.0085249		substrate information
ARBTNexs	Aerobactin Fe-loading reaction (spontaneous)	fe3	Iron (Fe3+)	MNXM196		0.134796		substrate information
ARBTNtex	Aerobactin secretion (to extracellular)	arbtn	Aerobactin minus Fe3	MNXM96506		0.0085249		substrate information
ARBTNtpp	Aerobactin secretion (to periplasm)	arbtn	Aerobactin minus Fe3	MNXM96506		0.0085249		substrate information
ARGAGMt7pp	Arginine/agmatine antiport (periplasm)	arg__L	L-Arginine	MNXM70	P60061	1.15006		enzyme and substrate information
ARGAGMt7pp	Arginine/agmatine antiport (periplasm)	agm	Agmatine	MNXM328	P60061	0.935859		enzyme and substrate information
ARGAGMt7pp	Arginine/agmatine antiport (periplasm)	arg__L	L-Arginine	MNXM70	P60061	1.00146		enzyme and substrate information
ARGAGMt7pp	Arginine/agmatine antiport (periplasm)	agm	Agmatine	MNXM328	P60061	1.15006		enzyme and substrate information
ARGDC	Arginine decarboxylase	arg__L	L-Arginine	MNXM70	P28629	1.00146		enzyme and substrate information
ARGDCpp	Arginine decarboxylase	arg__L	L-Arginine	MNXM70	P21170	1.09416		enzyme and substrate information
ARGORNt7pp	Arginine/ornithine antiporter (periplasm)	arg__L	L-Arginine	MNXM70	P0AAE5	0.852667		enzyme and substrate information
ARGORNt7pp	Arginine/ornithine antiporter (periplasm)	arg__L	L-Arginine	MNXM70	P0AAE5	1.09416		enzyme and substrate information
ARGORNt7pp	Arginine/ornithine antiporter (periplasm)	orn	Ornithine	MNXM89689	P0AAE5	0.0556525		enzyme and substrate information
ARGORNt7pp	Arginine/ornithine antiporter (periplasm)	orn	Ornithine	MNXM89689	P0AAE5	0.714453		enzyme and substrate information
ARGSL	Argininosuccinate lyase	argsuc	N(omega)-(L-Arginino)succinate	MNXM722743	P11447	0.0233167		enzyme and substrate information
ARGSL	Argininosuccinate lyase	arg__L	L-Arginine	MNXM70	P11447	0.0277926		enzyme and substrate information
ARGSL	Argininosuccinate lyase	fum	Fumarate	MNXM93	P11447	0.0263252		enzyme and substrate information
ARGSS	Argininosuccinate synthase	asp__L	L-Aspartate	MNXM42	P0A6E4	0.0322232		enzyme and substrate information
ARGSS	Argininosuccinate synthase	atp	ATP C10H12N5O13P3	MNXM3	P0A6E4	0.0263252		enzyme and substrate information
ARGSS	Argininosuccinate synthase	citr__L	L-Citrulline	MNXM211	P0A6E4	0.0322232		enzyme and substrate information
ARGTRS	Arginyl-tRNA synthetase	atp	ATP C10H12N5O13P3	MNXM3	P11875	0.0322232		enzyme and substrate information
ARGTRS	Arginyl-tRNA synthetase	arg__L	L-Arginine	MNXM70	P11875	0.0263252		enzyme and substrate information
ARGTRS	Arginyl-tRNA synthetase	trnaarg	TRNA(Arg)	MNXM90751	P11875	0.0965368		enzyme information
ASAD	Aspartate-semialdehyde dehydrogenase	nadp	Nicotinamide adenine dinucleotide phosphate	MNXM5	P0A9Q9	0.0294693		enzyme and substrate information
ASAD	Aspartate-semialdehyde dehydrogenase	4pasp	4-Phospho-L-aspartate	MNXM1177	P0A9Q9	0.0981195		enzyme and substrate information
ASAD	Aspartate-semialdehyde dehydrogenase	nadph	Nicotinamide adenine dinucleotide phosphate - reduced	MNXM6	P0A9Q9	0.0202525		enzyme and substrate information
ASAD	Aspartate-semialdehyde dehydrogenase	pi	Phosphate	MNXM9	P0A9Q9	0.412159		enzyme and substrate information
ASAD	Aspartate-semialdehyde dehydrogenase	aspsa	L-Aspartate 4-semialdehyde	MNXM361	P0A9Q9	0.412159		enzyme and substrate information
ASCBPL	L-ascorbate 6-phosphate lactonase	ascb6p	L-ascorbate-6-phosphate	MNXM2689	P39300	0.0121225		enzyme and substrate information
ASNN	L-asparaginase	asn__L	L-Asparagine	MNXM147	P37595	0.0166383		enzyme and substrate information
ASNN	L-asparaginase	asn__L	L-Asparagine	MNXM147	P0A962	0.0543372		enzyme and substrate information
ASNNpp	L-asparaginase	asn__L	L-Asparagine	MNXM147	P00805	0.0772457		enzyme and substrate information
ASNS1	Asparagine synthase (glutamine-hydrolysing)	gln__L	L-Glutamine	MNXM37	P22106	0.543077		enzyme and substrate information
ASNS1	Asparagine synthase (glutamine-hydrolysing)	atp	ATP C10H12N5O13P3	MNXM3	P22106	0.353233		enzyme and substrate information
ASNS1	Asparagine synthase (glutamine-hydrolysing)	asp__L	L-Aspartate	MNXM42	P22106	0.0209306		enzyme and substrate information
ASNS2	Asparagine synthetase	atp	ATP C10H12N5O13P3	MNXM3	P00963	0.521226		enzyme and substrate information
ASNS2	Asparagine synthetase	asp__L	L-Aspartate	MNXM42	P00963	0.391773		enzyme and substrate information
ASNS2	Asparagine synthetase	nh4	Ammonium	MNXM15	P00963	0.0793104		enzyme and substrate information
ASNTRS	Asparaginyl-tRNA synthetase	asn__L	L-Asparagine	MNXM147	P0A8M0	0.193893		enzyme and substrate information
ASNTRS	Asparaginyl-tRNA synthetase	trnaasn	TRNA Asn C10H17O10PR2	MNXM90665	P0A8M0	0.079846		enzyme information
ASNTRS	Asparaginyl-tRNA synthetase	atp	ATP C10H12N5O13P3	MNXM3	P0A8M0	1.86725		enzyme and substrate information
ASO3t8pp	Arsenite efflux via ATP hydrolysis (periplasm)	atp	ATP C10H12N5O13P3	MNXM3	P0AB93	0.203678		enzyme and substrate information
ASO3t8pp	Arsenite efflux via ATP hydrolysis (periplasm)	aso3	Arsenite	MNXM658	P0AB93	0.203678		enzyme and substrate information
ASP1DC	Aspartate 1-decarboxylase	asp__L	L-Aspartate	MNXM42	P0A790	0.236575		enzyme and substrate information
ASPCT	Aspartate carbamoyltransferase	cbp	Carbamoyl phosphate	MNXM138	P0A786	0.16132	11.5267	enzyme and substrate information
ASPCT	Aspartate carbamoyltransferase	asp__L	L-Aspartate	MNXM42	P0A786	0.858894		enzyme and substrate information
ASPK	Aspartate kinase	atp	ATP C10H12N5O13P3	MNXM3	P00561	0.311991		enzyme and substrate information
ASPK	Aspartate kinase	adp	ADP C10H12N5O10P2	MNXM7	P00562	0.311991		enzyme and substrate information
ASPK	Aspartate kinase	4pasp	4-Phospho-L-aspartate	MNXM1177	P00562	0.020073		enzyme and substrate information
ASPK	Aspartate kinase	atp	ATP C10H12N5O13P3	MNXM3	P00562	0.477		enzyme and substrate information
ASPK	Aspartate kinase	asp__L	L-Aspartate	MNXM42	P00562	0.858894		enzyme and substrate information
ASPK	Aspartate kinase	4pasp	4-Phospho-L-aspartate	MNXM1177	P00561	0.190401		enzyme and substrate information
ASPK	Aspartate kinase	asp__L	L-Aspartate	MNXM42	P00561	0.197751		enzyme and substrate information
ASPK	Aspartate kinase	asp__L	L-Aspartate	MNXM42	P08660	0.300852		enzyme and substrate information
ASPK	Aspartate kinase	atp	ATP C10H12N5O13P3	MNXM3	P08660	0.880968		enzyme and substrate information
ASPK	Aspartate kinase	adp	ADP C10H12N5O10P2	MNXM7	P08660	0.246514		enzyme and substrate information
ASPK	Aspartate kinase	adp	ADP C10H12N5O10P2	MNXM7	P00561	0.246514		enzyme and substrate information
ASPK	Aspartate kinase	4pasp	4-Phospho-L-aspartate	MNXM1177	P08660	0.190401		enzyme and substrate information
ASPO3	L-aspartate oxidase	asp__L	L-Aspartate	MNXM42	P10902	0.190401		enzyme and substrate information
ASPO3	L-aspartate oxidase	q8	Ubiquinone-8	MNXM232	P10902	0.246514		enzyme and substrate information
ASPO4	L-aspartate oxidase	asp__L	L-Aspartate	MNXM42	P10902	0.300852		enzyme and substrate information
ASPO4	L-aspartate oxidase	mqn8	Menaquinone 8	MNXM509	P10902	0.880968		enzyme and substrate information
ASPO5	L-aspartate oxidase	asp__L	L-Aspartate	MNXM42	P10902	0.190401		enzyme and substrate information
ASPO5	L-aspartate oxidase	fum	Fumarate	MNXM93	P10902	0.246514		enzyme and substrate information
ASPO6	L-aspartate oxidase	asp__L	L-Aspartate	MNXM42	P10902	0.0829535		enzyme and substrate information
ASPT	L-aspartase	asp__L	L-Aspartate	MNXM42	P0AC38	0.148135	2.1	enzyme and substrate information
ASPTA	Aspartate transaminase	glu__L	L-Glutamate	MNXM89557	P00509	1.15006	37	enzyme and substrate information
ASPTA	Aspartate transaminase	akg	2-Oxoglutarate	MNXM20	P00509	1.12095		enzyme and substrate information
ASPTA	Aspartate transaminase	asp__L	L-Aspartate	MNXM42	P00509	0.935859	4	enzyme and substrate information
ASPTA	Aspartate transaminase	oaa	Oxaloacetate	MNXM46	P00509	1.00146		enzyme and substrate information
ASPTRS	Aspartyl-tRNA synthetase	trnaasp	TRNA(Asp)	MNXM90752	P21889	0.233401		enzyme information
ASPTRS	Aspartyl-tRNA synthetase	asp__L	L-Aspartate	MNXM42	P21889	0.935859	0.32	enzyme and substrate information
ASPTRS	Aspartyl-tRNA synthetase	atp	ATP C10H12N5O13P3	MNXM3	P21889	1.15006		enzyme and substrate information
ASR	Arsenate reductase	gthrd	Reduced glutathione	MNXM57		0.337451		substrate information
ASR	Arsenate reductase	aso4	Arsenate	MNXM970		0.170434		substrate information
AST	Arginine succinyltransferase	arg__L	L-Arginine	MNXM70	P0AE37	0.141774		enzyme and substrate information
AST	Arginine succinyltransferase	succoa	Succinyl-CoA	MNXM92	P0AE37	0.932113		enzyme and substrate information
ATHRDHr	L-allo-threonine dehydrogenase	2aobut	L-2-Amino-3-oxobutanoate	MNXM114087	P39831	0.0161907		enzyme and substrate information
ATHRDHr	L-allo-threonine dehydrogenase	athr__L	L-Allo-threonine	MNXM2125	P39831	0.0562941	29	enzyme and substrate information
ATHRDHr	L-allo-threonine dehydrogenase	nadph	Nicotinamide adenine dinucleotide phosphate - reduced	MNXM6	P39831	0.0415831		enzyme and substrate information
ATHRDHr	L-allo-threonine dehydrogenase	nadp	Nicotinamide adenine dinucleotide phosphate	MNXM5	P39831	0.0440248	0.54	enzyme and substrate information
ATPHs	ATP amine hydrolysis (spontaneous)	atp	ATP C10H12N5O13P3	MNXM3		0.190308		substrate information
ATPM	ATP maintenance requirement	atp	ATP C10H12N5O13P3	MNXM3		0.190308		substrate information
ATPPRT	ATP phosphoribosyltransferase	atp	ATP C10H12N5O13P3	MNXM3	P60757	0.462371		enzyme and substrate information
ATPPRT	ATP phosphoribosyltransferase	prpp	5-Phospho-alpha-D-ribose 1-diphosphate	MNXM91	P60757	0.0294693		enzyme and substrate information
ATPS4rpp	ATP synthase (four protons for one ATP) (periplasm)	adp	ADP C10H12N5O10P2	MNXM7		0.18539		substrate information
ATPS4rpp	ATP synthase (four protons for one ATP) (periplasm)	pi	Phosphate	MNXM9		1.27757		substrate information
ATPS4rpp	ATP synthase (four protons for one ATP) (periplasm)	atp	ATP C10H12N5O13P3	MNXM3		0.190308		substrate information
ATPS4rpp	ATP synthase (four protons for one ATP) (periplasm)	adp	ADP C10H12N5O10P2	MNXM7		0.18539		substrate information
ATPS4rpp	ATP synthase (four protons for one ATP) (periplasm)	pi	Phosphate	MNXM9		1.27757		substrate information
ATPS4rpp	ATP synthase (four protons for one ATP) (periplasm)	atp	ATP C10H12N5O13P3	MNXM3		0.190308		substrate information
BETALDHx	Betaine-aldehyde dehydrogenase	betald	Betaine aldehyde	MNXM457	P17445	2.00382		enzyme and substrate information
BETALDHx	Betaine-aldehyde dehydrogenase	nad	Nicotinamide adenine dinucleotide	MNXM8	P17445	1.42572		enzyme and substrate information
BETALDHy	Betaine-aldehyde dehydrogenase	betald	Betaine aldehyde	MNXM457	P17445	2.00382		enzyme and substrate information
BETALDHy	Betaine-aldehyde dehydrogenase	nadp	Nicotinamide adenine dinucleotide phosphate	MNXM5	P17445	0.676821		enzyme and substrate information
BPNT	3',5'-bisphosphate nucleotidase	pap	Adenosine 3',5'-bisphosphate	MNXM45		0.016607		substrate information
BSORx	Biotin sulfoxide reductase	btnso	D-biotin d-sulfoxide	MNXM3932	P20099	0.950355		enzyme and substrate information
BSORx	Biotin sulfoxide reductase	nadh	Nicotinamide adenine dinucleotide - reduced	MNXM10	P20099	0.950355		enzyme and substrate information
BSORy	Biotin sulfoxide reductase	nadph	Nicotinamide adenine dinucleotide phosphate - reduced	MNXM6	P20099	0.034117		enzyme and substrate information
BSORy	Biotin sulfoxide reductase	btnso	D-biotin d-sulfoxide	MNXM3932	P20099	0.585659		enzyme and substrate information
BTS4	Biotin synthase	amet	S-Adenosyl-L-methionine	MNXM16	P12996	0.0308521		enzyme and substrate information
BTS4	Biotin synthase	dtbt	Dethiobiotin	MNXM1020	P12996	0.398237	0.005	enzyme and substrate information
BTS4	Biotin synthase	s	Sulfur	MNXM89	P12996	1.9446		enzyme and substrate information
BUTCT	Acetyl-CoA:butyrate-CoA transferase	but	Butyrate (n-C4:0)	MNXM162281		2.31771		substrate information
BUTCT	Acetyl-CoA:butyrate-CoA transferase	accoa	Acetyl-CoA	MNXM21		0.0646366		substrate information
CADVtpp	Lysine/Cadaverine antiporter (periplasm)	lys__L	L-Lysine	MNXM78	P0AAE8	0.0728905		enzyme and substrate information
CADVtpp	Lysine/Cadaverine antiporter (periplasm)	15dap	1,5-Diaminopentane	MNXM943	P0AAE8	1.9446		enzyme and substrate information
CAt6pp	Calcium / sodium antiporter (1:1)	ca2	Calcium	MNXM128	P45394	0.298429		enzyme and substrate information
CAt6pp	Calcium / sodium antiporter (1:1)	na1	Sodium	MNXM27	P45394	0.313247		enzyme and substrate information
CAt6pp	Calcium / sodium antiporter (1:1)	ca2	Calcium	MNXM128	P45394	0.543077		enzyme and substrate information
CAt6pp	Calcium / sodium antiporter (1:1)	na1	Sodium	MNXM27	P45394	0.0680528		enzyme and substrate information
CBIAT	Cobinamide adenyltransferase	atp	ATP C10H12N5O13P3	MNXM3	P0A9H5	0.0496091		enzyme and substrate information
CBIAT	Cobinamide adenyltransferase	cbi	Cobinamide	MNXM1549	P0A9H5	0.353233		enzyme and substrate information
CBIAT	Cobinamide adenyltransferase	adocbi	Adenosyl cobinamide	MNXM90790	P0A9H5	0.543077		enzyme and substrate information
CBIAT	Cobinamide adenyltransferase	pppi	Inorganic triphosphate	MNXM332	P0A9H5	0.0680528		enzyme and substrate information
CBLAT	Cob(I)alamin adenosyltransferase	pppi	Inorganic triphosphate	MNXM332	P0A9H5	0.298429		enzyme and substrate information
CBLAT	Cob(I)alamin adenosyltransferase	atp	ATP C10H12N5O13P3	MNXM3	P0A9H5	0.51293		enzyme and substrate information
CBLAT	Cob(I)alamin adenosyltransferase	cbl1	Cob(I)alamin	MNXM91519	P0A9H5	0.452535		enzyme and substrate information
CBLAT	Cob(I)alamin adenosyltransferase	adocbl	Adenosylcobalamin	MNXM90703	P0A9H5	0.0534353		enzyme and substrate information
CBMKr	Carbamate kinase	adp	ADP C10H12N5O10P2	MNXM7	P77624	0.331191		enzyme and substrate information
CBMKr	Carbamate kinase	nh4	Ammonium	MNXM15	P77624	0.328014		enzyme and substrate information
CBMKr	Carbamate kinase	co2	CO2 CO2	MNXM13	Q46807	0.159341		enzyme and substrate information
CBMKr	Carbamate kinase	cbp	Carbamoyl phosphate	MNXM138	P37306	0.050156		enzyme and substrate information
CBMKr	Carbamate kinase	nh4	Ammonium	MNXM15	Q46807	0.604529		enzyme and substrate information
CBMKr	Carbamate kinase	co2	CO2 CO2	MNXM13	P77624	0.0496091		enzyme and substrate information
CBMKr	Carbamate kinase	atp	ATP C10H12N5O13P3	MNXM3	P37306	0.159341		enzyme and substrate information
CBMKr	Carbamate kinase	atp	ATP C10H12N5O13P3	MNXM3	Q46807	0.604529		enzyme and substrate information
CBMKr	Carbamate kinase	nh4	Ammonium	MNXM15	P37306	0.0505561		enzyme and substrate information
CBMKr	Carbamate kinase	adp	ADP C10H12N5O10P2	MNXM7	P37306	0.0551631		enzyme and substrate information
CBMKr	Carbamate kinase	co2	CO2 CO2	MNXM13	P37306	0.0505561		enzyme and substrate information
CBMKr	Carbamate kinase	adp	ADP C10H12N5O10P2	MNXM7	Q46807	0.159341		enzyme and substrate information
CBMKr	Carbamate kinase	cbp	Carbamoyl phosphate	MNXM138	Q46807	0.604529		enzyme and substrate information
CBMKr	Carbamate kinase	atp	ATP C10H12N5O13P3	MNXM3	P77624	0.313247		enzyme and substrate information
CBMKr	Carbamate kinase	cbp	Carbamoyl phosphate	MNXM138	P77624	0.674831		enzyme and substrate information
CBPS	Carbamoyl-phosphate synthase (glutamine-hydrolysing)	atp	ATP C10H12N5O13P3	MNXM3		0.190308		substrate information
CBPS	Carbamoyl-phosphate synthase (glutamine-hydrolysing)	hco3	Bicarbonate	MNXM60		3.69424		substrate information
CBPS	Carbamoyl-phosphate synthase (glutamine-hydrolysing)	gln__L	L-Glutamine	MNXM37		0.939067		substrate information
CDAPPA120	CDP-Diacylglycerol pyrophostatase (n-C12:0)	cdpdddecg	CDP-1,2-didodecanoylglycerol	MNXM4507	P06282	0.0307861		enzyme and substrate information
CDAPPA140	CDP-Diacylglycerol pyrophostatase (n-C14:0)	cdpdtdecg	CDP-1,2-ditetradecanoylglycerol	MNXM4512	P06282	0.00488348		enzyme and substrate information
CDAPPA141	CDP-Diacylglycerol pyrophostatase (n-C14:1)	cdpdtdec7eg	CDP-1,2-ditetradec-7-enoylglycerol	MNXM4511	P06282	0.0283824		enzyme and substrate information
CDAPPA160	CDP-Diacylglycerol pyrophostatase (n-C16:0)	cdpdhdecg	CDP-1,2-dihexadecanoylglycerol	MNXM3232	P06282	0.371127		enzyme and substrate information
CDAPPA161	CDP-Diacylglycerol pyrophostatase (n-C16:1)	cdpdhdec9eg	CDP-1,2-dihexadec-9-enoylglycerol	MNXM4508	P06282	0.521226		enzyme and substrate information
CDAPPA180	CDP-Diacylglycerol pyrophostatase (n-C18:0)	cdpdodecg	CDP-1,2-dioctadecanoylglycerol	MNXM45856	P06282	0.0793104		enzyme and substrate information
CDAPPA181	CDP-Diacylglycerol pyrophostatase (n-C18:1)	cdpdodec11eg	CDP-1,2-dioctadec-11-enoylglycerol	MNXM4509	P06282	0.398237		enzyme and substrate information
CDPMEK	4-(cytidine 5'-diphospho)-2-C-methyl-D-erythritol kinase	4c2me	4-(cytidine 5'-diphospho)-2-C-methyl-D-erythritol	MNXM1642	P62615	0.391773		enzyme and substrate information
CDPMEK	4-(cytidine 5'-diphospho)-2-C-methyl-D-erythritol kinase	atp	ATP C10H12N5O13P3	MNXM3	P62615	0.521226		enzyme and substrate information
CFAS160E	Cyclopropane fatty acid synthase (Phosphatidylethanolamine, n-C16:0)	amet	S-Adenosyl-L-methionine	MNXM16	P0A9H7	0.0793104		enzyme and substrate information
CFAS160E	Cyclopropane fatty acid synthase (Phosphatidylethanolamine, n-C16:0)	pe161	Phosphatidylethanolamine (dihexadec-9enoyl, n-C16:1)	MNXM71458	P0A9H7	0.353233		enzyme and substrate information
CFAS160G	Cyclopropane fatty acid synthase (Phosphatidylglycerol, n-C16:0)	amet	S-Adenosyl-L-methionine	MNXM16	P0A9H7	0.347106		enzyme and substrate information
CFAS160G	Cyclopropane fatty acid synthase (Phosphatidylglycerol, n-C16:0)	pg161	Phosphatidylglycerol (dihexadec-9-enoyl, n-C16:1)	MNXM75101	P0A9H7	0.292986		enzyme and substrate information
CFAS180E	Cyclopropane fatty acid synthase (Phosphatidylethanolamine, n-C18:0)	amet	S-Adenosyl-L-methionine	MNXM16	P0A9H7	0.0441636		enzyme and substrate information
CFAS180E	Cyclopropane fatty acid synthase (Phosphatidylethanolamine, n-C18:0)	pe181	Phosphatidylethanolamine (dioctadec-11-enoyl, n-C18:1)	MNXM2150	P0A9H7	0.420741		enzyme and substrate information
CFAS180G	Cyclopropane fatty acid synthase (Phosphatidylglycerol, n-C18:0)	amet	S-Adenosyl-L-methionine	MNXM16	P0A9H7	0.573242		enzyme and substrate information
CFAS180G	Cyclopropane fatty acid synthase (Phosphatidylglycerol, n-C18:0)	pg181	Phosphatidylglycerol (dioctadec-11-enoyl, n-C18:1)	MNXM1773	P0A9H7	0.0612313		enzyme and substrate information
CHORM	Chorismate mutase	chor	Chorismate	MNXM337	P07023	0.51293		enzyme and substrate information
CHORM	Chorismate mutase	chor	Chorismate	MNXM337	P0A9J8	0.452535	0.304	enzyme and substrate information
CHORS	Chorismate synthase	3psme	5-O-(1-Carboxyvinyl)-3-phosphoshikimate	MNXM1365	P12008	0.0534353		enzyme and substrate information
CHRPL	Chorismate pyruvate lyase	chor	Chorismate	MNXM337	P26602	0.060333	0.0097	enzyme and substrate information
CINNDO	Cinnamate dioxygenase	nadh	Nicotinamide adenine dinucleotide - reduced	MNXM10	P77650	0.0737199		enzyme and substrate information
CINNDO	Cinnamate dioxygenase	cinnm	Trans-Cinnamate	MNXM438	P77650	0.0551631		enzyme and substrate information
CITL	Citrate lyase	cit	Citrate	MNXM131	P69330	0.0477541		enzyme and substrate information
CLPNH120pp	Cardiolipin hydrolase (periplasm, n-C12:0)	clpn120	Cardiolipin (tetradodecanoyl, n-C12:0)	MNXM5078		0.0316078		substrate information
CLPNH140pp	Cardiolipin hydrolase (periplasm, n-C14:0)	clpn140	Cardiolipin (tetratetradecanoyl, n-C14:0)	MNXM83974		0.0316078		substrate information
CLPNH141pp	Cardiolipin hydrolase (periplasm, n-C14:1)	clpn141	Cardiolipin (tetratetradec-7-enoyl, n-C14:1)	MNXM7149		0.0316078		substrate information
CLPNH160pp	Cardiolipin hydrolase (periplasm, n-C16:0)	clpn160	Cardiolipin (tetrahexadecanoyl, n-C16:0)	MNXM45654		0.0316078		substrate information
CLPNH161pp	Cardiolipin hydrolase (periplasm, n-C16:1)	clpn161	Cardiolipin (tetrahexadec-9-enoyl, n-C16:1)	MNXM4501		0.0316078		substrate information
CLPNH180pp	Cardiolipin hydrolase (periplasm, n-C18:0)	clpn180	Cardiolipin (tetraoctadecanoyl, n-C18:0)	MNXM5079		0.0316078		substrate information
CLPNH181pp	Cardiolipin hydrolase (periplasm, n-C18:1)	clpn181	Cardiolipin (tetraoctadec-11-enoyl, n-C18:1)	MNXM4503		0.0316078		substrate information
CLPNS120pp	Cardiolipin synthase (periplasmic, n-C12:0)	glyc	Glycerol	MNXM89612	P0A6H8	0.496712		enzyme and substrate information
CLPNS120pp	Cardiolipin synthase (periplasmic, n-C12:0)	pg120	Phosphatidylglycerol (didodecanoyl, n-C12:0)	MNXM1771	P0AA84	0.297023		enzyme and substrate information
CLPNS120pp	Cardiolipin synthase (periplasmic, n-C12:0)	clpn120	Cardiolipin (tetradodecanoyl, n-C12:0)	MNXM5078	P0AA84	1.42629		enzyme and substrate information
CLPNS120pp	Cardiolipin synthase (periplasmic, n-C12:0)	glyc	Glycerol	MNXM89612	P0AA84	1.16666		enzyme and substrate information
CLPNS120pp	Cardiolipin synthase (periplasmic, n-C12:0)	pg120	Phosphatidylglycerol (didodecanoyl, n-C12:0)	MNXM1771	P0A6H8	2.05324		enzyme and substrate information
CLPNS120pp	Cardiolipin synthase (periplasmic, n-C12:0)	clpn120	Cardiolipin (tetradodecanoyl, n-C12:0)	MNXM5078	P0A6H8	0.544665		enzyme and substrate information
CLPNS140pp	Cardiolipin synthase (periplasmic, n-C14:0)	clpn140	Cardiolipin (tetratetradecanoyl, n-C14:0)	MNXM83974	P0A6H8	0.406016		enzyme and substrate information
CLPNS140pp	Cardiolipin synthase (periplasmic, n-C14:0)	pg140	Phosphatidylglycerol (ditetradecanoyl, n-C14:0)	MNXM51019	P0A6H8	0.476838		enzyme and substrate information
CLPNS140pp	Cardiolipin synthase (periplasmic, n-C14:0)	glyc	Glycerol	MNXM89612	P0AA84	4.90653		enzyme and substrate information
CLPNS140pp	Cardiolipin synthase (periplasmic, n-C14:0)	clpn140	Cardiolipin (tetratetradecanoyl, n-C14:0)	MNXM83974	P0AA84	1.9497		enzyme and substrate information
CLPNS140pp	Cardiolipin synthase (periplasmic, n-C14:0)	pg140	Phosphatidylglycerol (ditetradecanoyl, n-C14:0)	MNXM51019	P0AA84	0.597468		enzyme and substrate information
CLPNS140pp	Cardiolipin synthase (periplasmic, n-C14:0)	glyc	Glycerol	MNXM89612	P0A6H8	1.9497		enzyme and substrate information
CLPNS141pp	Cardiolipin synthase (periplasmic, n-C14:1)	pg141	Phosphatidylglycerol (ditetradec-7-enoyl, n-C14:1)	MNXM2029	P0AA84	1.1806		enzyme and substrate information
CLPNS141pp	Cardiolipin synthase (periplasmic, n-C14:1)	glyc	Glycerol	MNXM89612	P0A6H8	2.0984		enzyme and substrate information
CLPNS141pp	Cardiolipin synthase (periplasmic, n-C14:1)	clpn141	Cardiolipin (tetratetradec-7-enoyl, n-C14:1)	MNXM7149	P0AA84	0.644594		enzyme and substrate information
CLPNS141pp	Cardiolipin synthase (periplasmic, n-C14:1)	clpn141	Cardiolipin (tetratetradec-7-enoyl, n-C14:1)	MNXM7149	P0A6H8	1.175		enzyme and substrate information
CLPNS141pp	Cardiolipin synthase (periplasmic, n-C14:1)	pg141	Phosphatidylglycerol (ditetradec-7-enoyl, n-C14:1)	MNXM2029	P0A6H8	0.996336		enzyme and substrate information
CLPNS141pp	Cardiolipin synthase (periplasmic, n-C14:1)	glyc	Glycerol	MNXM89612	P0AA84	0.436524		enzyme and substrate information
CLPNS160pp	Cardiolipin synthase (periplasmic, n-C16:0)	clpn160	Cardiolipin (tetrahexadecanoyl, n-C16:0)	MNXM45654	P0A6H8	0.577483		enzyme and substrate information
CLPNS160pp	Cardiolipin synthase (periplasmic, n-C16:0)	pg160	Phosphatidylglycerol (dihexadecanoyl, n-C16:0)	MNXM32179	P0AA84	0.154555		enzyme and substrate information
CLPNS160pp	Cardiolipin synthase (periplasmic, n-C16:0)	clpn160	Cardiolipin (tetrahexadecanoyl, n-C16:0)	MNXM45654	P0AA84	0.0190101		enzyme and substrate information
CLPNS160pp	Cardiolipin synthase (periplasmic, n-C16:0)	glyc	Glycerol	MNXM89612	P0AA84	0.0148562		enzyme and substrate information
CLPNS160pp	Cardiolipin synthase (periplasmic, n-C16:0)	pg160	Phosphatidylglycerol (dihexadecanoyl, n-C16:0)	MNXM32179	P0A6H8	0.505112		enzyme and substrate information
CLPNS160pp	Cardiolipin synthase (periplasmic, n-C16:0)	glyc	Glycerol	MNXM89612	P0A6H8	0.154555		enzyme and substrate information
CLPNS161pp	Cardiolipin synthase (periplasmic, n-C16:1)	pg161	Phosphatidylglycerol (dihexadec-9-enoyl, n-C16:1)	MNXM75101	P0AA84	0.154555		enzyme and substrate information
CLPNS161pp	Cardiolipin synthase (periplasmic, n-C16:1)	clpn161	Cardiolipin (tetrahexadec-9-enoyl, n-C16:1)	MNXM4501	P0AA84	0.154555		enzyme and substrate information
CLPNS161pp	Cardiolipin synthase (periplasmic, n-C16:1)	glyc	Glycerol	MNXM89612	P0AA84	0.0368222		enzyme and substrate information
CLPNS161pp	Cardiolipin synthase (periplasmic, n-C16:1)	clpn161	Cardiolipin (tetrahexadec-9-enoyl, n-C16:1)	MNXM4501	P0A6H8	0.0209306		enzyme and substrate information
CLPNS161pp	Cardiolipin synthase (periplasmic, n-C16:1)	glyc	Glycerol	MNXM89612	P0A6H8	0.039887		enzyme and substrate information
CLPNS161pp	Cardiolipin synthase (periplasmic, n-C16:1)	pg161	Phosphatidylglycerol (dihexadec-9-enoyl, n-C16:1)	MNXM75101	P0A6H8	0.0772457		enzyme and substrate information
CLPNS180pp	Cardiolipin synthase (periplasmic, n-C18:0)	pg180	Phosphatidylglycerol (dioctadecanoyl, n-C18:0)	MNXM75102	P0AA84	0.0553645		enzyme and substrate information
CLPNS180pp	Cardiolipin synthase (periplasmic, n-C18:0)	clpn180	Cardiolipin (tetraoctadecanoyl, n-C18:0)	MNXM5079	P0AA84	0.074839		enzyme and substrate information
CLPNS180pp	Cardiolipin synthase (periplasmic, n-C18:0)	glyc	Glycerol	MNXM89612	P0A6H8	0.244119		enzyme and substrate information
CLPNS180pp	Cardiolipin synthase (periplasmic, n-C18:0)	clpn180	Cardiolipin (tetraoctadecanoyl, n-C18:0)	MNXM5079	P0A6H8	0.220661		enzyme and substrate information
CLPNS180pp	Cardiolipin synthase (periplasmic, n-C18:0)	pg180	Phosphatidylglycerol (dioctadecanoyl, n-C18:0)	MNXM75102	P0A6H8	0.26899		enzyme and substrate information
CLPNS180pp	Cardiolipin synthase (periplasmic, n-C18:0)	glyc	Glycerol	MNXM89612	P0AA84	0.122789		enzyme and substrate information
CLPNS181pp	Cardiolipin synthase (periplasmic, n-C18:1)	glyc	Glycerol	MNXM89612	P0AA84	0.119861		enzyme and substrate information
CLPNS181pp	Cardiolipin synthase (periplasmic, n-C18:1)	pg181	Phosphatidylglycerol (dioctadec-11-enoyl, n-C18:1)	MNXM1773	P0AA84	0.0422924		enzyme and substrate information
CLPNS181pp	Cardiolipin synthase (periplasmic, n-C18:1)	glyc	Glycerol	MNXM89612	P0A6H8	0.045367		enzyme and substrate information
CLPNS181pp	Cardiolipin synthase (periplasmic, n-C18:1)	clpn181	Cardiolipin (tetraoctadec-11-enoyl, n-C18:1)	MNXM4503	P0A6H8	0.264773		enzyme and substrate information
CLPNS181pp	Cardiolipin synthase (periplasmic, n-C18:1)	clpn181	Cardiolipin (tetraoctadec-11-enoyl, n-C18:1)	MNXM4503	P0AA84	0.0613589		enzyme and substrate information
CLPNS181pp	Cardiolipin synthase (periplasmic, n-C18:1)	pg181	Phosphatidylglycerol (dioctadec-11-enoyl, n-C18:1)	MNXM1773	P0A6H8	0.360897		enzyme and substrate information
CMPN	CMP nucleosidase	cmp	CMP C9H12N3O8P	MNXM31		0.129375		substrate information
CPGNR1	Coprogen(Fe(III)) reductase	fadh2	Flavin adenine dinucleotide reduced	MNXM38		0.0228056		substrate information
CPGNR1	Coprogen(Fe(III)) reductase	cpgn	Coprogen	MNXM114191		0.110406		substrate information
CPGNR2	Coprogen(Fe(III)) reductase	fmnh2	Reduced FMN	MNXM208		0.00318769		substrate information
CPGNR2	Coprogen(Fe(III)) reductase	cpgn	Coprogen	MNXM114191		0.110406		substrate information
CPGNR3	Coprogen(Fe(III)) reductase	rbflvrd	Reduced riboflavin	MNXM1246		0.0295307		substrate information
CPGNR3	Coprogen(Fe(III)) reductase	cpgn	Coprogen	MNXM114191		0.110406		substrate information
CPGNUtex	Coprogen unloaded secretion (extracellular)	cpgn_un	Coprogen unloaded (no Fe(III))	MNXM2999		0.061757		substrate information
CPGNUtpp	Coprogen unloaded secretion	cpgn_un	Coprogen unloaded (no Fe(III))	MNXM2999		0.061757		substrate information
CPGNexs	Coprogen Fe-loading reaction (spontaneaous)	fe3	Iron (Fe3+)	MNXM196		0.134796		substrate information
CPGNexs	Coprogen Fe-loading reaction (spontaneaous)	cpgn_un	Coprogen unloaded (no Fe(III))	MNXM2999		0.061757		substrate information
CPPPGO	Coproporphyrinogen oxidase (O2 required)	cpppg3	Coproporphyrinogen III	MNXM410	P36553	0.12462		enzyme and substrate information
CPPPGO2	Oxygen Independent coproporphyrinogen-III oxidase	cpppg3	Coproporphyrinogen III	MNXM410	P32131	0.0586332		enzyme and substrate information
CPPPGO2	Oxygen Independent coproporphyrinogen-III oxidase	amet	S-Adenosyl-L-methionine	MNXM16	P32131	0.0616936		enzyme and substrate information
CRNBTCT	Gamma-butyrobetainyl-CoA: carnitine CoA transferase	gbbtn	Gamma-butyrobetaine	MNXM626	P31572	0.154555		enzyme and substrate information
CRNBTCT	Gamma-butyrobetainyl-CoA: carnitine CoA transferase	crncoa	L-Carnitinyl-CoA	MNXM1451	P31572	0.154555		enzyme and substrate information
CRNBTCT	Gamma-butyrobetainyl-CoA: carnitine CoA transferase	bbtcoa	Gamma-butyrobetainyl-CoA	MNXM5762	P31572	0.0448467		enzyme and substrate information
CRNBTCT	Gamma-butyrobetainyl-CoA: carnitine CoA transferase	crn	L-Carnitine	MNXM173	P31572	0.0165144		enzyme and substrate information
CRNCAL2	Carnitine-CoA Ligase	coa	Coenzyme A	MNXM12	P31552	0.154555		enzyme and substrate information
CRNCAL2	Carnitine-CoA Ligase	crn	L-Carnitine	MNXM173	P31552	0.154555		enzyme and substrate information
CRNCAL2	Carnitine-CoA Ligase	atp	ATP C10H12N5O13P3	MNXM3	P31552	0.0190101		enzyme and substrate information
CRNCAR	Carnitine-CoA racemase	crncoa	L-Carnitinyl-CoA	MNXM1451	P31551	0.039887		enzyme and substrate information
CRNCAR	Carnitine-CoA racemase	crnDcoa	D-carnitinyl-CoA	MNXM3411	P31551	0.154555		enzyme and substrate information
CRNCBCT	Crotonobetainyl-CoA: carnitine CoA transferase	crncoa	L-Carnitinyl-CoA	MNXM1451	P31572	0.305965		enzyme and substrate information
CRNCBCT	Crotonobetainyl-CoA: carnitine CoA transferase	ctbt	Crotonobetaine	MNXM1607	P31572	0.141682		enzyme and substrate information
CRNCBCT	Crotonobetainyl-CoA: carnitine CoA transferase	crn	L-Carnitine	MNXM173	P31572	0.154555		enzyme and substrate information
CRNCBCT	Crotonobetainyl-CoA: carnitine CoA transferase	ctbtcoa	Crotonobetainyl-CoA	MNXM2363	P31572	0.039887		enzyme and substrate information
CRNCDH	Carnityl-CoA dehydratse	ctbtcoa	Crotonobetainyl-CoA	MNXM2363	P31551	0.305965	0.012	enzyme and substrate information
CRNCDH	Carnityl-CoA dehydratse	crncoa	L-Carnitinyl-CoA	MNXM1451	P31551	1.26495		enzyme and substrate information
CRNDCAL2	D-Carnitine-CoA Ligase	atp	ATP C10H12N5O13P3	MNXM3	P31552	4.90653		enzyme and substrate information
CRNDCAL2	D-Carnitine-CoA Ligase	coa	Coenzyme A	MNXM12	P31552	0.544665		enzyme and substrate information
CRNDCAL2	D-Carnitine-CoA Ligase	crn__D	D-Carnitine	MNXM246	P31552	0.496712		enzyme and substrate information
CRNt7pp	Carnitine/butyrobetaine antiporter (periplasm)	crn	L-Carnitine	MNXM173	P31553	1.98942		enzyme and substrate information
CRNt7pp	Carnitine/butyrobetaine antiporter (periplasm)	gbbtn	Gamma-butyrobetaine	MNXM626	P31553	3.25826		enzyme and substrate information
CRNt8pp	L-carnitine/D-carnitine antiporter (periplasm)	crn	L-Carnitine	MNXM173	P31553	0.0148562		enzyme and substrate information
CRNt8pp	L-carnitine/D-carnitine antiporter (periplasm)	crn__D	D-Carnitine	MNXM246	P31553	0.0138814		enzyme and substrate information
CS	Citrate synthase	oaa	Oxaloacetate	MNXM46	P0ABH7	0.0772924	0.011	enzyme and substrate information
CS	Citrate synthase	accoa	Acetyl-CoA	MNXM21	P0ABH7	0.0308282	0.75	enzyme and substrate information
CSND	Cytosine deaminase	csn	Cytosine	MNXM761	P25524	0.0510449		enzyme and substrate information
CTBTCAL2	Crotonobetaine-CoA Ligase	ctbt	Crotonobetaine	MNXM1607	P31552	0.074839		enzyme and substrate information
CTBTCAL2	Crotonobetaine-CoA Ligase	coa	Coenzyme A	MNXM12	P31552	0.0400803		enzyme and substrate information
CTBTCAL2	Crotonobetaine-CoA Ligase	atp	ATP C10H12N5O13P3	MNXM3	P31552	0.26899		enzyme and substrate information
CTECOAI6	3-cis-2-trans-enoyl-CoA isomerase	tdecoa	Tetradecenoyl-CoA (n-C14:1CoA)	MNXM2290	P21177	0.351512		enzyme and substrate information
CTECOAI7	3-cis-2-trans-enoyl-CoA isomerase	hdcoa	Hexadecenoyl-CoA (n-C16:1CoA)	MNXM90167	P21177	0.0836681		enzyme and substrate information
CTECOAI8	3-cis-2-trans-enoyl-CoA isomerase	odecoa	Octadecenoyl-CoA (n-C18:1CoA)	MNXM1848	P21177	0.614895		enzyme and substrate information
CTPS2	CTP synthase (glutamine)	gln__L	L-Glutamine	MNXM37	P0A7E5	0.0567437	39.4	enzyme and substrate information
CTPS2	CTP synthase (glutamine)	utp	UTP C9H11N2O15P3	MNXM121	P0A7E5	0.0445176		enzyme and substrate information
CTPS2	CTP synthase (glutamine)	atp	ATP C10H12N5O13P3	MNXM3	P0A7E5	0.0592453		enzyme and substrate information
CU1Opp	Cuprous Oxidase (Cu+1)	cu	Cu+	MNXM3568	P36649	0.0389022		enzyme and substrate information
CYANST	Cyanide sulfurtransferase	cyan	Hydrogen cyanide	MNXM254	P0A6V5	0.0616936		enzyme and substrate information
CYANST	Cyanide sulfurtransferase	tsul	Thiosulfate	MNXM323	P0A6V5	0.0586332		enzyme and substrate information
CYANSTpp	Cyanide sulfurtransferase (periplasmic)	tsul	Thiosulfate	MNXM323	P23857	0.0592453		enzyme and substrate information
CYANSTpp	Cyanide sulfurtransferase (periplasmic)	cyan	Hydrogen cyanide	MNXM254	P23857	0.12462		enzyme and substrate information
CYNTAH	Cyanate aminohydrolase	cynt	Cyanate	MNXM1191	P00816	0.0445176		enzyme and substrate information
CYNTAH	Cyanate aminohydrolase	hco3	Bicarbonate	MNXM60	P00816	0.0389022		enzyme and substrate information
CYSDDS	D-cysteine desulfhydrase	cys__D	D-Cysteine	MNXM2112	P76316	0.133794		enzyme and substrate information
CYSDS	Cysteine Desulfhydrase	cys__L	L-Cysteine	MNXM55	P0A853	0.16531		enzyme and substrate information
CYSDS	Cysteine Desulfhydrase	cys__L	L-Cysteine	MNXM55	P06721	0.302373		enzyme and substrate information
CYSS	Cysteine synthase	h2s	Hydrogen sulfide	MNXM89582	P16703	0.141682		enzyme and substrate information
CYSS	Cysteine synthase	acser	O-Acetyl-L-serine	MNXM418	P0ABK5	0.599477		enzyme and substrate information
CYSS	Cysteine synthase	h2s	Hydrogen sulfide	MNXM89582	P0ABK5	1.26495		enzyme and substrate information
CYSS	Cysteine synthase	acser	O-Acetyl-L-serine	MNXM418	P16703	0.305965		enzyme and substrate information
CYSSADS	L-cysteine sulfinic acid desulfurase	3sala	3-Sulfino-L-alanine	MNXM498	Q46925	0.338274		enzyme and substrate information
CYSTL	Cystathionine b-lyase	cyst__L	L-Cystathionine	MNXM319	P06721	0.203865		enzyme and substrate information
CYSTL	Cystathionine b-lyase	cyst__L	L-Cystathionine	MNXM319	P23256	0.599477		enzyme and substrate information
CYSTRS	Cysteinyl-tRNA synthetase	atp	ATP C10H12N5O13P3	MNXM3	P21888	0.141682		enzyme and substrate information
CYSTRS	Cysteinyl-tRNA synthetase	trnacys	TRNA(Cys)	MNXM162355	P21888	0.0823892		enzyme information
CYSTRS	Cysteinyl-tRNA synthetase	cys__L	L-Cysteine	MNXM55	P21888	0.599477		enzyme and substrate information
CYSabc2pp	L-cysteine export via ABC system (cytoplasm to periplasm)	atp	ATP C10H12N5O13P3	MNXM3		0.190308		substrate information
CYSabc2pp	L-cysteine export via ABC system (cytoplasm to periplasm)	cys__L	L-Cysteine	MNXM55		0.657802		substrate information
CYTBD2pp	Cytochrome oxidase bd (menaquinol-8: 2 protons) (periplasm)	mql8	Menaquinol 8	MNXM223	P26459	0.168336		enzyme and substrate information
CYTBDpp	Cytochrome oxidase bd (ubiquinol-8: 2 protons) (periplasm)	q8h2	Ubiquinol-8	MNXM191	P26459	0.407206		enzyme and substrate information
CYTBDpp	Cytochrome oxidase bd (ubiquinol-8: 2 protons) (periplasm)	q8h2	Ubiquinol-8	MNXM191		0.0498885		substrate information
CYTBO3_4pp	Cytochrome oxidase bo3 (ubiquinol-8: 4 protons) (periplasm)	q8h2	Ubiquinol-8	MNXM191	P0ABI8	0.0680591		enzyme and substrate information
CYTD	Cytidine deaminase	cytd	Cytidine	MNXM338	P0ABF6	0.328025		enzyme and substrate information
CYTDH	Cytidine hydrolase	cytd	Cytidine	MNXM338	P33022	0.0359897		enzyme and substrate information
CYTDH	Cytidine hydrolase	cytd	Cytidine	MNXM338	P41409	0.0366718		enzyme and substrate information
CYTDH	Cytidine hydrolase	cytd	Cytidine	MNXM338	P22564	0.233294		enzyme and substrate information
CYTDK2	Cytidine kinase (GTP)	cytd	Cytidine	MNXM338	P0A8F4	0.305965		enzyme and substrate information
CYTDK2	Cytidine kinase (GTP)	gtp	GTP C10H12N5O14P3	MNXM51	P0A8F4	0.18538		enzyme and substrate information
CYTK1	Cytidylate kinase (CMP)	atp	ATP C10H12N5O13P3	MNXM3	P0A6I0	0.599477	0.038	enzyme and substrate information
CYTK1	Cytidylate kinase (CMP)	adp	ADP C10H12N5O10P2	MNXM7	P0A6I0	0.302373		enzyme and substrate information
CYTK1	Cytidylate kinase (CMP)	cdp	CDP C9H12N3O11P2	MNXM220	P0A6I0	0.207874		enzyme and substrate information
CYTK1	Cytidylate kinase (CMP)	cmp	CMP C9H12N3O8P	MNXM31	P0A6I0	1.35354	0.035	enzyme and substrate information
CYTK2	Cytidylate kinase (dCMP)	adp	ADP C10H12N5O10P2	MNXM7	P0A6I0	0.599477		enzyme and substrate information
CYTK2	Cytidylate kinase (dCMP)	dcmp	DCMP C9H12N3O7P	MNXM266	P0A6I0	0.18538	0.0608572	enzyme and substrate information
CYTK2	Cytidylate kinase (dCMP)	dcdp	DCDP C9H12N3O10P2	MNXM411	P0A6I0	1.35354		enzyme and substrate information
CYTK2	Cytidylate kinase (dCMP)	atp	ATP C10H12N5O13P3	MNXM3	P0A6I0	0.305965	0.038	enzyme and substrate information
DAAD	D-Amino acid dehydrogenase	ala__D	D-Alanine	MNXM156	P0A6J5	0.305965		enzyme and substrate information
DAAD	D-Amino acid dehydrogenase	fad	Flavin adenine dinucleotide oxidized	MNXM33	P0A6J5	0.18538		enzyme and substrate information
DADA	Deoxyadenosine deaminase	dad_2	Deoxyadenosine	MNXM625	P22333	0.305965		enzyme and substrate information
DADK	Deoxyadenylate kinase	adp	ADP C10H12N5O10P2	MNXM7	P69441	0.147628		enzyme and substrate information
DADK	Deoxyadenylate kinase	damp	DAMP C10H12N5O6P	MNXM432	P69441	0.305965		enzyme and substrate information
DADK	Deoxyadenylate kinase	dadp	DADP C10H12N5O9P2	MNXM374	P69441	0.599477		enzyme and substrate information
DADK	Deoxyadenylate kinase	atp	ATP C10H12N5O13P3	MNXM3	P69441	0.18538		enzyme and substrate information
DAGK120	Diacylglycerol kinase (n-C12:0)	12dgr120	1,2-Diacyl-sn-glycerol (didodecanoyl, n-C12:0)	MNXM4939	P0ABN1	0.157367		enzyme and substrate information
DAGK120	Diacylglycerol kinase (n-C12:0)	atp	ATP C10H12N5O13P3	MNXM3	P0ABN1	0.599477		enzyme and substrate information
DAGK140	Diacylglycerol kinase (n-C14:0)	12dgr140	1,2-Diacyl-sn-glycerol (ditetradecanoyl, n-C14:0)	MNXM146479	P0ABN1	1.26476		enzyme and substrate information
DAGK140	Diacylglycerol kinase (n-C14:0)	atp	ATP C10H12N5O13P3	MNXM3	P0ABN1	0.305965		enzyme and substrate information
DAGK141	Diacylglycerol kinase (n-C14:1)	12dgr141	1,2-Diacyl-sn-glycerol (ditetradec-7-enoyl, n-C14:1)	MNXM4940	P0ABN1	0.305965		enzyme and substrate information
DAGK141	Diacylglycerol kinase (n-C14:1)	atp	ATP C10H12N5O13P3	MNXM3	P0ABN1	0.147628		enzyme and substrate information
DAGK160	Diacylglycerol kinase (n-C16:0)	atp	ATP C10H12N5O13P3	MNXM3	P0ABN1	0.305965		enzyme and substrate information
DAGK160	Diacylglycerol kinase (n-C16:0)	12dgr160	1,2-Diacyl-sn-glycerol (dihexadecanoyl, n-C16:0)	MNXM3132	P0ABN1	0.205551		enzyme and substrate information
DAGK161	Diacylglycerol kinase (n-C16:1)	atp	ATP C10H12N5O13P3	MNXM3	P0ABN1	0.302373		enzyme and substrate information
DAGK161	Diacylglycerol kinase (n-C16:1)	12dgr161	1,2-Diacyl-sn-glycerol (dihexadec-9-enoyl, n-C16:1)	MNXM3774	P0ABN1	0.147628		enzyme and substrate information
DAGK180	Diacylglycerol kinase (n-C18:0)	atp	ATP C10H12N5O13P3	MNXM3	P0ABN1	0.599477		enzyme and substrate information
DAGK180	Diacylglycerol kinase (n-C18:0)	12dgr180	1,2-Diacyl-sn-glycerol (dioctadecanoyl, n-C18:0)	MNXM4217	P0ABN1	0.171247		enzyme and substrate information
DAGK181	Diacylglycerol kinase (n-C18:1)	atp	ATP C10H12N5O13P3	MNXM3	P0ABN1	0.144419		enzyme and substrate information
DAGK181	Diacylglycerol kinase (n-C18:1)	12dgr181	1,2-Diacyl-sn-glycerol (dioctadec-11-enoyl, n-C18:1)	MNXM3775	P0ABN1	0.305965		enzyme and substrate information
DAPAL	2,3-diaminopropionate amonnia lyase	23dappa	2,3-diaminopropionate	MNXM91374	P66899	0.305965		enzyme and substrate information
DAPDC	Diaminopimelate decarboxylase	26dap__M	Meso-2,6-Diaminoheptanedioate	MNXM529	P00861	0.141682		enzyme and substrate information
DAPE	Diaminopimelate epimerase	26dap_LL	LL-2,6-Diaminoheptanedioate	MNXM644	P0A6K1	0.210746		enzyme and substrate information
DAPE	Diaminopimelate epimerase	26dap__M	Meso-2,6-Diaminoheptanedioate	MNXM529	P0A6K1	0.025597		enzyme and substrate information
DASYN120	CDP-diacylglycerol synthetase (n-C12:0)	pa120	1,2-didodecanoyl-sn-glycerol 3-phosphate	MNXM90509	P0ABG1	0.0238799		enzyme and substrate information
DASYN120	CDP-diacylglycerol synthetase (n-C12:0)	ctp	CTP C9H12N3O14P3	MNXM63	P0ABG1	0.211292		enzyme and substrate information
DASYN140	CDP-diacylglycerol synthetase (n-C14:0)	pa140	1,2-ditetradecanoyl-sn-glycerol 3-phosphate	MNXM51017	P0ABG1	0.0209158		enzyme and substrate information
DASYN140	CDP-diacylglycerol synthetase (n-C14:0)	ctp	CTP C9H12N3O14P3	MNXM63	P0ABG1	0.126707		enzyme and substrate information
DASYN141	CDP-diacylglycerol synthetase (n-C14:1)	ctp	CTP C9H12N3O14P3	MNXM63	P0ABG1	0.407206		enzyme and substrate information
DASYN141	CDP-diacylglycerol synthetase (n-C14:1)	pa141	1,2-ditetradec-7-enoyl-sn-glycerol 3-phosphate	MNXM90512	P0ABG1	0.0680591		enzyme and substrate information
DASYN160	CDP-diacylglycerol synthetase (n-C16:0)	ctp	CTP C9H12N3O14P3	MNXM63	P0ABG1	0.210746		enzyme and substrate information
DASYN160	CDP-diacylglycerol synthetase (n-C16:0)	pa160	1,2-dihexadecanoyl-sn-glycerol 3-phosphate	MNXM17312	P0ABG1	0.025597		enzyme and substrate information
DASYN161	CDP-diacylglycerol synthetase (n-C16:1)	pa161	1,2-dihexadec-9-enoyl-sn-glycerol 3-phosphate	MNXM90510	P0ABG1	0.020073		enzyme and substrate information
DASYN161	CDP-diacylglycerol synthetase (n-C16:1)	ctp	CTP C9H12N3O14P3	MNXM63	P0ABG1	0.231511		enzyme and substrate information
DASYN180	CDP-diacylglycerol synthetase (n-C18:0)	ctp	CTP C9H12N3O14P3	MNXM63	P0ABG1	0.599477		enzyme and substrate information
DASYN180	CDP-diacylglycerol synthetase (n-C18:0)	pa180	1,2-dioctadecanoyl-sn-glycerol 3-phosphate	MNXM51279	P0ABG1	1.35354		enzyme and substrate information
DASYN181	CDP-diacylglycerol synthetase (n-C18:1)	ctp	CTP C9H12N3O14P3	MNXM63	P0ABG1	0.338274		enzyme and substrate information
DASYN181	CDP-diacylglycerol synthetase (n-C18:1)	pa181	1,2-dioctadec-11-enoyl-sn-glycerol 3-phosphate	MNXM90511	P0ABG1	0.243362		enzyme and substrate information
DATPHs	DATP amine hydrolysis (spontaneous)	datp	DATP C10H12N5O12P3	MNXM286		0.151588		substrate information
DB4PS	3,4-Dihydroxy-2-butanone-4-phosphate synthase	ru5p__D	D-Ribulose 5-phosphate	MNXM145	P0A7J0	0.18538		enzyme and substrate information
DBTS	Dethiobiotin synthase	co2	CO2 CO2	MNXM13	P13000	0.170642		enzyme and substrate information
DBTS	Dethiobiotin synthase	dann	7,8-Diaminononanoate	MNXM1140	P13000	0.305965		enzyme and substrate information
DBTS	Dethiobiotin synthase	atp	ATP C10H12N5O13P3	MNXM3	P13000	0.144419	0.01	enzyme and substrate information
DCTPD	DCTP deaminase	dctp	DCTP C9H12N3O13P3	MNXM360	P28248	0.147628		enzyme and substrate information
DCYTD	Deoxycytidine deaminase	dcyt	Deoxycytidine	MNXM704	P0ABF6	0.305965		enzyme and substrate information
DDGALK	2-dehydro-3-deoxygalactonokinase	2dh3dgal	2-Dehydro-3-deoxy-D-galactonate	MNXM1627	P31459	0.599477		enzyme and substrate information
DDGALK	2-dehydro-3-deoxygalactonokinase	atp	ATP C10H12N5O13P3	MNXM3	P31459	0.305965		enzyme and substrate information
DDGLK	2-dehydro-3-deoxygluconokinase	atp	ATP C10H12N5O13P3	MNXM3	P37647	0.305965		enzyme and substrate information
DDGLK	2-dehydro-3-deoxygluconokinase	2ddglcn	2-Dehydro-3-deoxy-D-gluconate	MNXM440	P37647	0.599477		enzyme and substrate information
DDPA	3-deoxy-D-arabino-heptulosonate 7-phosphate synthetase	pep	Phosphoenolpyruvate	MNXM73	P00887	0.0278229		enzyme and substrate information
DDPA	3-deoxy-D-arabino-heptulosonate 7-phosphate synthetase	e4p	D-Erythrose 4-phosphate	MNXM258	P00887	0.14638		enzyme and substrate information
DDPA	3-deoxy-D-arabino-heptulosonate 7-phosphate synthetase	e4p	D-Erythrose 4-phosphate	MNXM258	P0AB91	0.302373		enzyme and substrate information
DDPA	3-deoxy-D-arabino-heptulosonate 7-phosphate synthetase	pep	Phosphoenolpyruvate	MNXM73	P00888	0.0278229		enzyme and substrate information
DDPA	3-deoxy-D-arabino-heptulosonate 7-phosphate synthetase	e4p	D-Erythrose 4-phosphate	MNXM258	P00888	0.14638		enzyme and substrate information
DDPA	3-deoxy-D-arabino-heptulosonate 7-phosphate synthetase	pep	Phosphoenolpyruvate	MNXM73	P0AB91	0.305965	6.48074	enzyme and substrate information
DDPGALA	2-dehydro-3-deoxy-6-phosphogalactonate aldolase	2dh3dgal6p	2-Dehydro-3-deoxy-D-galactonate 6-phosphate	MNXM90136	Q6BF16	0.108062		enzyme and substrate information
DDPGALA	2-dehydro-3-deoxy-6-phosphogalactonate aldolase	pyr	Pyruvate	MNXM23	Q6BF16	0.108062		enzyme and substrate information
DDPGALA	2-dehydro-3-deoxy-6-phosphogalactonate aldolase	g3p	Glyceraldehyde 3-phosphate	MNXM74	Q6BF16	0.349537		enzyme and substrate information
DGK1	Deoxyguanylate kinase (dGMP:ATP)	dgmp	DGMP C10H12N5O7P	MNXM546	P60546	0.0057083		enzyme and substrate information
DGK1	Deoxyguanylate kinase (dGMP:ATP)	dgdp	DGDP C10H12N5O10P2	MNXM436	P60546	0.1934		enzyme and substrate information
DGK1	Deoxyguanylate kinase (dGMP:ATP)	adp	ADP C10H12N5O10P2	MNXM7	P60546	0.0518584		enzyme and substrate information
DGK1	Deoxyguanylate kinase (dGMP:ATP)	atp	ATP C10H12N5O13P3	MNXM3	P60546	0.0161644		enzyme and substrate information
DHAD1	Dihydroxy-acid dehydratase (2,3-dihydroxy-3-methylbutanoate)	23dhmb	(R)-2,3-Dihydroxy-3-methylbutanoate	MNXM114097	P05791	0.120322		enzyme and substrate information
DHAD2	Dihydroxy-acid dehydratase (2,3-dihydroxy-3-methylpentanoate)	23dhmp	(R)-2,3-Dihydroxy-3-methylpentanoate	MNXM1202	P05791	0.01716		enzyme and substrate information
DHAPT	Dihydroxyacetone phosphotransferase	pep	Phosphoenolpyruvate	MNXM73		0.0959653		substrate information
DHAPT	Dihydroxyacetone phosphotransferase	dha	Dihydroxyacetone	MNXM460		0.135181		substrate information
DHBD	2,3-dihydro-2,3-dihydroxybenzoate dehydrogenase	23dhb	2,3-Dihydroxybenzoate	MNXM455	P15047	0.0250242		enzyme and substrate information
DHBD	2,3-dihydro-2,3-dihydroxybenzoate dehydrogenase	nadh	Nicotinamide adenine dinucleotide - reduced	MNXM10	P15047	0.044049		enzyme and substrate information
DHBD	2,3-dihydro-2,3-dihydroxybenzoate dehydrogenase	nad	Nicotinamide adenine dinucleotide	MNXM8	P15047	0.0242731		enzyme and substrate information
DHBD	2,3-dihydro-2,3-dihydroxybenzoate dehydrogenase	23ddhb	2,3-Dihydro-2,3-dihydroxybenzoate	MNXM114261	P15047	0.01716		enzyme and substrate information
DHBS	2,3-dihydroxybenzoate adenylate synthase	atp	ATP C10H12N5O13P3	MNXM3	P10378	0.0406724		enzyme and substrate information
DHBS	2,3-dihydroxybenzoate adenylate synthase	23dhb	2,3-Dihydroxybenzoate	MNXM455	P10378	0.019217		enzyme and substrate information
DHBSH	2,3-dihydroxybenzoylserine hydrolase	23dhbzs	2,3-dihydroxybenzoylserine	MNXM1487		0.103855		substrate information
DHCIND	2,3-dihydroxycinnamate dehydrogenase	cenchddd	Cis-3-(3-carboxyethenyl)-3,5-cyclohexadiene-1,2-diol	MNXM2161	P0CI31	0.0256545		enzyme and substrate information
DHCIND	2,3-dihydroxycinnamate dehydrogenase	nad	Nicotinamide adenine dinucleotide	MNXM8	P0CI31	0.117464		enzyme and substrate information
DHCINDO	2,3-dihydroxycinnamate 1,2-dioxygenase	dhcinnm	2,3-dihydroxicinnamic acid	MNXM1130	P0ABR9	0.00986267	0.036	enzyme and substrate information
DHDPRy	Dihydrodipicolinate reductase (NADPH)	23dhdp	2,3-Dihydrodipicolinate	MNXM807	P04036	0.0148368		enzyme and substrate information
DHDPRy	Dihydrodipicolinate reductase (NADPH)	nadph	Nicotinamide adenine dinucleotide phosphate - reduced	MNXM6	P04036	0.01262		enzyme and substrate information
DHDPS	Dihydrodipicolinate synthase	aspsa	L-Aspartate 4-semialdehyde	MNXM361	P0A6L2	0.0410605	0.179603	enzyme and substrate information
DHDPS	Dihydrodipicolinate synthase	pyr	Pyruvate	MNXM23	P0A6L2	0.0234851	0.244969	enzyme and substrate information
DHFR	Dihydrofolate reductase	nadph	Nicotinamide adenine dinucleotide phosphate - reduced	MNXM6	P0ABQ4	0.0452155	0.00648176	enzyme and substrate information
DHFR	Dihydrofolate reductase	nadp	Nicotinamide adenine dinucleotide phosphate	MNXM5	P0AFS3	0.1186		enzyme and substrate information
DHFR	Dihydrofolate reductase	dhf	7,8-Dihydrofolate	MNXM281	P0ABQ4	0.0472371	0.00495209	enzyme and substrate information
DHFR	Dihydrofolate reductase	thf	5,6,7,8-Tetrahydrofolate	MNXM79	P0ABQ4	0.0316657		enzyme and substrate information
DHFR	Dihydrofolate reductase	dhf	7,8-Dihydrofolate	MNXM281	P0AFS3	0.0351786		enzyme and substrate information
DHFR	Dihydrofolate reductase	nadph	Nicotinamide adenine dinucleotide phosphate - reduced	MNXM6	P0AFS3	0.0280501		enzyme and substrate information
DHFR	Dihydrofolate reductase	thf	5,6,7,8-Tetrahydrofolate	MNXM79	P0AFS3	0.160076		enzyme and substrate information
DHFR	Dihydrofolate reductase	nadp	Nicotinamide adenine dinucleotide phosphate	MNXM5	P0ABQ4	0.021544		enzyme and substrate information
DHFS	Dihydrofolate synthase	atp	ATP C10H12N5O13P3	MNXM3	P08192	0.123041	0.554797	enzyme and substrate information
DHFS	Dihydrofolate synthase	glu__L	L-Glutamate	MNXM89557	P08192	0.117364	0.295973	enzyme and substrate information
DHFS	Dihydrofolate synthase	dhpt	Dihydropteroate	MNXM722728	P08192	0.158547	0.0290551	enzyme and substrate information
DHNAOT4	1,4-dihydroxy-2-naphthoate octaprenyltransferase	octdp	All-trans-Octaprenyl diphosphate	MNXM811	P32166	0.135274		enzyme and substrate information
DHNAOT4	1,4-dihydroxy-2-naphthoate octaprenyltransferase	dhna	1,4-Dihydroxy-2-naphthoate	MNXM552	P32166	0.117364		enzyme and substrate information
DHNPA2r	Dihydroneopterin aldolase reversible	dhnpt	Dihydroneopterin	MNXM162359	P0AC16	0.135274		enzyme and substrate information
DHORD2	Dihydoorotic acid dehydrogenase (quinone8)	dhor__S	(S)-Dihydroorotate	MNXM252	P0A7E1	0.135274		enzyme and substrate information
DHORD2	Dihydoorotic acid dehydrogenase (quinone8)	q8	Ubiquinone-8	MNXM232	P0A7E1	0.135274		enzyme and substrate information
DHORD5	Dihydroorotic acid (menaquinone-8)	dhor__S	(S)-Dihydroorotate	MNXM252	P0A7E1	0.0150671		enzyme and substrate information
DHORD5	Dihydroorotic acid (menaquinone-8)	mqn8	Menaquinone 8	MNXM509	P0A7E1	0.0146837		enzyme and substrate information
DHORTS	Dihydroorotase	cbasp	N-Carbamoyl-L-aspartate	MNXM465	P05020	0.0926761		enzyme and substrate information
DHORTS	Dihydroorotase	dhor__S	(S)-Dihydroorotate	MNXM252	P05020	0.199572		enzyme and substrate information
DHPPD	2,3-dihydroxyphenylpropionate dehydrogenase	nad	Nicotinamide adenine dinucleotide	MNXM8	P0CI31	0.0147302		enzyme and substrate information
DHPPD	2,3-dihydroxyphenylpropionate dehydrogenase	cechddd	Cis-3-(3-carboxyethyl)-3,5-cyclohexadiene-1,2-diol	MNXM1636	P0CI31	0.0438418		enzyme and substrate information
DHPPDA2	Diaminohydroxyphosphoribosylaminopryrimidine deaminase (25drapp)	25drapp	2,5-Diamino-6-(ribosylamino)-4-(3H)-pyrimidinone 5'-phosphate	MNXM648	P25539	0.0316657		enzyme and substrate information
DHPS2	Dihydropteroate synthase	4abz	4-Aminobenzoate	MNXM421	P0AC13	0.0241547	0.0005	enzyme and substrate information
DHPS2	Dihydropteroate synthase	6hmhptpp	6-hydroxymethyl-dihydropterin pyrophosphate	MNXM1160	P0AC13	0.00741551	0.0019	enzyme and substrate information
DHPTDCs	4,5-dihydroxy-2,3-pentanedione cyclization (spontaneous)	dhptd	4,5-dihydroxy-2,3-pentanedione	MNXM2449		0.516763		substrate information
DHPTPE	Dihydroneopterin triphosphate 2'-epimerase	dhmptp	Dihydromonapterin-triphosphate	MNXM93349	P0AC19	0.00623096		enzyme and substrate information
DHPTPE	Dihydroneopterin triphosphate 2'-epimerase	ahdt	2-Amino-4-hydroxy-6-(erythro-1,2,3-trihydroxypropyl)dihydropteridine triphosphate	MNXM397	P0AC19	0.00812749		enzyme and substrate information
DHQS	3-dehydroquinate synthase	2dda7p	2-Dehydro-3-deoxy-D-arabino-heptonate 7-phosphate	MNXM1219	P07639	0.0822891		enzyme and substrate information
DHQTi	3-dehydroquinate dehydratase, irreversible	3dhq	3-Dehydroquinate	MNXM478	P05194	0.0139488	0.1877	enzyme and substrate information
DKGLCNR1	2,5-diketo-D-gluconate reductase	nadph	Nicotinamide adenine dinucleotide phosphate - reduced	MNXM6	P30863	0.0318312		enzyme and substrate information
DKGLCNR1	2,5-diketo-D-gluconate reductase	25dkglcn	2,5-diketo-D-gluconate	MNXM936	Q46857	0.14638		enzyme and substrate information
DKGLCNR1	2,5-diketo-D-gluconate reductase	25dkglcn	2,5-diketo-D-gluconate	MNXM936	P30863	0.1638		enzyme and substrate information
DKGLCNR1	2,5-diketo-D-gluconate reductase	nadph	Nicotinamide adenine dinucleotide phosphate - reduced	MNXM6	Q46857	0.0278229		enzyme and substrate information
DKGLCNR2x	2,5-diketo-D-gluconate reductase (NADH)	25dkglcn	2,5-diketo-D-gluconate	MNXM936	P37666	0.108561		enzyme and substrate information
DKGLCNR2x	2,5-diketo-D-gluconate reductase (NADH)	nadh	Nicotinamide adenine dinucleotide - reduced	MNXM10	P37666	0.0233626		enzyme and substrate information
DKGLCNR2y	2,5-diketo-D-gluconate reductase (NADPH)	25dkglcn	2,5-diketo-D-gluconate	MNXM936	P37666	0.14638		enzyme and substrate information
DKGLCNR2y	2,5-diketo-D-gluconate reductase (NADPH)	nadph	Nicotinamide adenine dinucleotide phosphate - reduced	MNXM6	P37666	0.0278229		enzyme and substrate information
DKMPPD	2,3-diketo-5-methylthio-1-phosphopentane degradation reaction	dkmpp	2,3-diketo-5-methylthio-1-phosphopentane	MNXM162358		0.0726905		substrate information
DKMPPD3	2,3-diketo-5-methylthio-1-phosphopentane degradation reaction	nad	Nicotinamide adenine dinucleotide	MNXM8		0.173928		substrate information
DKMPPD3	2,3-diketo-5-methylthio-1-phosphopentane degradation reaction	dkmpp	2,3-diketo-5-methylthio-1-phosphopentane	MNXM162358		0.0726905		substrate information
DMATT	Dimethylallyltranstransferase	dmpp	Dimethylallyl diphosphate	MNXM132	P22939	1.44697		enzyme and substrate information
DMATT	Dimethylallyltranstransferase	ipdp	Isopentenyl diphosphate	MNXM83	P22939	0.163809		enzyme and substrate information
DMPPS	1-hydroxy-2-methyl-2-(E)-butenyl 4-diphosphate reductase (dmpp)	h2mb4p	1-hydroxy-2-methyl-2-(E)-butenyl 4-diphosphate	MNXM606	P62623	0.0382343		enzyme and substrate information
DMPPS	1-hydroxy-2-methyl-2-(E)-butenyl 4-diphosphate reductase (dmpp)	nadh	Nicotinamide adenine dinucleotide - reduced	MNXM10	P62623	0.325052		enzyme and substrate information
DMQMT	3-Dimethylubiquinonol 3-methyltransferase	2omhmbl	2-Octaprenyl-3-methyl-5-hydroxy-6-methoxy-1,4-benzoquinol	MNXM2187	P17993	0.0573912		enzyme and substrate information
DMQMT	3-Dimethylubiquinonol 3-methyltransferase	amet	S-Adenosyl-L-methionine	MNXM16	P17993	0.188012		enzyme and substrate information
DMSOR1	Dimethyl sulfoxide reductase (Menaquinol 8)	mql8	Menaquinol 8	MNXM223	P18775	0.120322		enzyme and substrate information
DMSOR1	Dimethyl sulfoxide reductase (Menaquinol 8)	dmso	Dimethyl sulfoxide	MNXM745	P18775	0.187118		enzyme and substrate information
DMSOR1	Dimethyl sulfoxide reductase (Menaquinol 8)	mql8	Menaquinol 8	MNXM223		0.0334415		substrate information
DMSOR1	Dimethyl sulfoxide reductase (Menaquinol 8)	dmso	Dimethyl sulfoxide	MNXM745		0.0295375		substrate information
DMSOR1pp	Dimethyl sulfoxide reductase (Menaquinol 8) (periplasm)	mql8	Menaquinol 8	MNXM223		0.0334415		substrate information
DMSOR1pp	Dimethyl sulfoxide reductase (Menaquinol 8) (periplasm)	dmso	Dimethyl sulfoxide	MNXM745		0.0295375		substrate information
DMSOR2	Dimethyl sulfoxide reductase (Demethylmenaquinol 8)	2dmmql8	2-Demethylmenaquinol 8	MNXM558	P18775	0.0250242		enzyme and substrate information
DMSOR2	Dimethyl sulfoxide reductase (Demethylmenaquinol 8)	dmso	Dimethyl sulfoxide	MNXM745	P18775	0.044049		enzyme and substrate information
DMSOR2pp	Dimethyl sulfoxide reductase (Demethylmenaquinol 8) (periplasm)	2dmmql8	2-Demethylmenaquinol 8	MNXM558		0.0240633		substrate information
DMSOR2pp	Dimethyl sulfoxide reductase (Demethylmenaquinol 8) (periplasm)	dmso	Dimethyl sulfoxide	MNXM745		0.0295375		substrate information
DNMPPA	Dihydroneopterin monophosphate dephosphorylase	dhpmp	Dihydroneopterin monophosphate	MNXM1645		0.00902792		substrate information
DNTPPA	Dihydroneopterin triphosphate pyrophosphatase	ahdt	2-Amino-4-hydroxy-6-(erythro-1,2,3-trihydroxypropyl)dihydropteridine triphosphate	MNXM397	P0AFC0	0.0146837	0.0544977	enzyme and substrate information
DNTPPA	Dihydroneopterin triphosphate pyrophosphatase	ahdt	2-Amino-4-hydroxy-6-(erythro-1,2,3-trihydroxypropyl)dihydropteridine triphosphate	MNXM397	P08337	0.0151615		enzyme and substrate information
DOGULNR	2,3 dioxo-L-gulonate reductase	23doguln	2,3-Dioxo-L-gulonate	MNXM958	P37672	0.0082429		enzyme and substrate information
DOGULNR	2,3 dioxo-L-gulonate reductase	nadh	Nicotinamide adenine dinucleotide - reduced	MNXM10	P37672	0.00439624		enzyme and substrate information
DPCOAK	Dephospho-CoA kinase	dpcoa	Dephospho-CoA	MNXM481	P0A6I9	0.0138131		enzyme and substrate information
DPCOAK	Dephospho-CoA kinase	atp	ATP C10H12N5O13P3	MNXM3	P0A6I9	0.0390982		enzyme and substrate information
DPR	2-dehydropantoate 2-reductase	nadph	Nicotinamide adenine dinucleotide phosphate - reduced	MNXM6	P0A9J4	0.0160644	0.00824257	enzyme and substrate information
DPR	2-dehydropantoate 2-reductase	2dhp	2-Dehydropantoate	MNXM959	P0A9J4	0.0233993	0.0848528	enzyme and substrate information
DPR	2-dehydropantoate 2-reductase	nadph	Nicotinamide adenine dinucleotide phosphate - reduced	MNXM6	P05793	0.0280816	0.0404969	enzyme and substrate information
DPR	2-dehydropantoate 2-reductase	2dhp	2-Dehydropantoate	MNXM959	P05793	0.0139722		enzyme and substrate information
DRPA	Deoxyribose-phosphate aldolase	2dr5p	2-Deoxy-D-ribose 5-phosphate	MNXM2179	P0A6L0	0.0280816	0.261841	enzyme and substrate information
DSBAO1	DsbA protein reoxidation reaction (aerobic)	dsbard	Periplasmic protein disulfide isomerase I (reduced)	MNXM12618	P0A6M2	0.0385388		enzyme and substrate information
DSBAO1	DsbA protein reoxidation reaction (aerobic)	q8	Ubiquinone-8	MNXM232	P0A6M2	0.0716335		enzyme and substrate information
DSBAO2	DsbA protein reoxidation reaction (anaerobic)	dsbard	Periplasmic protein disulfide isomerase I (reduced)	MNXM12618	P0A6M2	0.0138131		enzyme and substrate information
DSBAO2	DsbA protein reoxidation reaction (anaerobic)	mqn8	Menaquinone 8	MNXM509	P0A6M2	0.0139722		enzyme and substrate information
DSBCGT	DsbC:glutathione thiotransferase	dsbcox	Protein disulfide isomerase II (oxidized)	MNXM97006	P0AEG6	0.00812749		enzyme and substrate information
DSBCGT	DsbC:glutathione thiotransferase	gthrd	Reduced glutathione	MNXM57	P0AEG6	0.00305276		enzyme and substrate information
DSBDR	DsbD reductase	dsbdox	Fused thiol:disulfide interchange protein (oxidized)	MNXM97001		2.18299		substrate information
DSBDR	DsbD reductase	dsbdox	Fused thiol:disulfide interchange protein (oxidized)	MNXM97001		2.18299		substrate information
DSBDR	DsbD reductase	trdrd	Reduced thioredoxin	MNXM96993		0.0269439		substrate information
DSBDR	DsbD reductase	trdrd	Reduced thioredoxin	MNXM96993		0.0269439		substrate information
DSBGGT	DsbG:glutathione thiotransferase	dsbgox	Periplasmic disulfide isomerase/thiol-disulphide oxidase (oxidized)	MNXM97003	P77202	0.0160644		enzyme and substrate information
DSBGGT	DsbG:glutathione thiotransferase	gthrd	Reduced glutathione	MNXM57	P77202	0.0165563		enzyme and substrate information
DSERDHr	D-serine dehydrogenase	nadph	Nicotinamide adenine dinucleotide phosphate - reduced	MNXM6	P39831	0.0133734		enzyme and substrate information
DSERDHr	D-serine dehydrogenase	2amsa	2-Aminomalonate semialdehyde	MNXM2124	P39831	0.127904		enzyme and substrate information
DSERDHr	D-serine dehydrogenase	ser__D	D-Serine	MNXM694	P39831	0.0326542		enzyme and substrate information
DSERDHr	D-serine dehydrogenase	nadp	Nicotinamide adenine dinucleotide phosphate	MNXM5	P39831	0.0385388	0.54	enzyme and substrate information
DTMPK	DTMP kinase	adp	ADP C10H12N5O10P2	MNXM7	P0A720	0.0221919		enzyme and substrate information
DTMPK	DTMP kinase	dtdp	DTDP C10H13N2O11P2	MNXM152	P0A720	0.0388638		enzyme and substrate information
DTMPK	DTMP kinase	dtmp	DTMP C10H13N2O8P	MNXM257	P0A720	0.0822891		enzyme and substrate information
DTMPK	DTMP kinase	atp	ATP C10H12N5O13P3	MNXM3	P0A720	0.0138708		enzyme and substrate information
DURIK1	Deoxyuridine kinase (ATP:Deoxyuridine)	duri	Deoxyuridine	MNXM492	P23331	0.600718		enzyme and substrate information
DURIK1	Deoxyuridine kinase (ATP:Deoxyuridine)	atp	ATP C10H12N5O13P3	MNXM3	P23331	0.587407		enzyme and substrate information
DURIPP	Deoxyuridine phosphorylase	ura	Uracil	MNXM158	P07650	0.0134058		enzyme and substrate information
DURIPP	Deoxyuridine phosphorylase	duri	Deoxyuridine	MNXM492	P0ABP8	0.0822891		enzyme and substrate information
DURIPP	Deoxyuridine phosphorylase	pi	Phosphate	MNXM9	P0ABP8	0.0138455		enzyme and substrate information
DURIPP	Deoxyuridine phosphorylase	pi	Phosphate	MNXM9	P07650	0.0125697		enzyme and substrate information
DURIPP	Deoxyuridine phosphorylase	duri	Deoxyuridine	MNXM492	P07650	0.700347	0.32	enzyme and substrate information
DURIPP	Deoxyuridine phosphorylase	2dr1p	2-Deoxy-D-ribose 1-phosphate	MNXM789	P07650	0.127904		enzyme and substrate information
DURIPP	Deoxyuridine phosphorylase	2dr1p	2-Deoxy-D-ribose 1-phosphate	MNXM789	P0ABP8	0.0196071		enzyme and substrate information
DURIPP	Deoxyuridine phosphorylase	ura	Uracil	MNXM158	P0ABP8	0.0138455		enzyme and substrate information
DUTPDP	DUTP diphosphatase	dutp	DUTP C9H11N2O14P3	MNXM452	P06968	0.0101128	0.5	enzyme and substrate information
DUTPDP	DUTP diphosphatase	dutp	DUTP C9H11N2O14P3	MNXM452	P52006	0.0341096		enzyme and substrate information
DXPRIi	1-deoxy-D-xylulose reductoisomerase	dxyl5p	1-deoxy-D-xylulose 5-phosphate	MNXM622	P45568	0.0363509	0.114089	enzyme and substrate information
DXPRIi	1-deoxy-D-xylulose reductoisomerase	nadph	Nicotinamide adenine dinucleotide phosphate - reduced	MNXM6	P45568	0.14638	0.0108008	enzyme and substrate information
DXPS	1-deoxy-D-xylulose 5-phosphate synthase	pyr	Pyruvate	MNXM23	P77488	0.14638	0.108107	enzyme and substrate information
DXPS	1-deoxy-D-xylulose 5-phosphate synthase	g3p	Glyceraldehyde 3-phosphate	MNXM74	P77488	0.0358434		enzyme and substrate information
DXYLK	1-Deoxy-D-xylulose kinase	dxyl	1-deoxy-D-xylulose	MNXM2454	P09099	0.107109		enzyme and substrate information
DXYLK	1-Deoxy-D-xylulose kinase	atp	ATP C10H12N5O13P3	MNXM3	P09099	0.128523		enzyme and substrate information
E4PD	Erythrose 4-phosphate dehydrogenase	nad	Nicotinamide adenine dinucleotide	MNXM8	P0A9B6	0.0536728		enzyme and substrate information
E4PD	Erythrose 4-phosphate dehydrogenase	nadh	Nicotinamide adenine dinucleotide - reduced	MNXM10	P0A9B6	0.128523		enzyme and substrate information
E4PD	Erythrose 4-phosphate dehydrogenase	4per	4-Phospho-D-erythronate	MNXM1407	P0A9B6	0.0925016		enzyme and substrate information
E4PD	Erythrose 4-phosphate dehydrogenase	e4p	D-Erythrose 4-phosphate	MNXM258	P0A9B6	0.00736096		enzyme and substrate information
EAR100x	Enoyl-[acyl-carrier-protein] reductase (NADH) (n-C10:0)	tdec2eACP	Trans-Dec-2-enoyl-[acyl-carrier protein]	MNXM28221	P0AEK4	0.0925016		enzyme and substrate information
EAR100x	Enoyl-[acyl-carrier-protein] reductase (NADH) (n-C10:0)	nadh	Nicotinamide adenine dinucleotide - reduced	MNXM10	P0AEK4	0.0548877	0.02	enzyme and substrate information
EAR100y	Enoyl-[acyl-carrier-protein] reductase (NADPH) (n-C10:0)	nadph	Nicotinamide adenine dinucleotide phosphate - reduced	MNXM6	P0AEK4	0.0507412		enzyme and substrate information
EAR100y	Enoyl-[acyl-carrier-protein] reductase (NADPH) (n-C10:0)	tdec2eACP	Trans-Dec-2-enoyl-[acyl-carrier protein]	MNXM28221	P0AEK4	0.0468088		enzyme and substrate information
EAR120x	Enoyl-[acyl-carrier-protein] reductase (NADH) (n-C12:0)	tddec2eACP	Trans-Dodec-2-enoyl-[acyl-carrier protein]	MNXM23842	P0AEK4	0.0496619		enzyme and substrate information
EAR120x	Enoyl-[acyl-carrier-protein] reductase (NADH) (n-C12:0)	nadh	Nicotinamide adenine dinucleotide - reduced	MNXM10	P0AEK4	0.137173	0.02	enzyme and substrate information
EAR120y	Enoyl-[acyl-carrier-protein] reductase (NADPH) (n-C12:0)	tddec2eACP	Trans-Dodec-2-enoyl-[acyl-carrier protein]	MNXM23842	P0AEK4	0.0468088		enzyme and substrate information
EAR120y	Enoyl-[acyl-carrier-protein] reductase (NADPH) (n-C12:0)	nadph	Nicotinamide adenine dinucleotide phosphate - reduced	MNXM6	P0AEK4	0.15454		enzyme and substrate information
EAR121x	Enoyl-[acyl-carrier-protein] reductase (NADH) (n-C12:1)	t3c5ddeceACP	Trans-3-cis-5-dodecenoyl-[acyl-carrier protein]	MNXM5959	P0AEK4	0.00628003		enzyme and substrate information
EAR121x	Enoyl-[acyl-carrier-protein] reductase (NADH) (n-C12:1)	nadh	Nicotinamide adenine dinucleotide - reduced	MNXM10	P0AEK4	0.230501	0.02	enzyme and substrate information
EAR121y	Enoyl-[acyl-carrier-protein] reductase (NADPH) (n-C12:1)	nadph	Nicotinamide adenine dinucleotide phosphate - reduced	MNXM6	P0AEK4	0.115824		enzyme and substrate information
EAR121y	Enoyl-[acyl-carrier-protein] reductase (NADPH) (n-C12:1)	t3c5ddeceACP	Trans-3-cis-5-dodecenoyl-[acyl-carrier protein]	MNXM5959	P0AEK4	0.792051		enzyme and substrate information
EAR140x	Enoyl-[acyl-carrier-protein] reductase (NADH) (n-C14:0)	nadh	Nicotinamide adenine dinucleotide - reduced	MNXM10	P0AEK4	0.115824	0.02	enzyme and substrate information
EAR140x	Enoyl-[acyl-carrier-protein] reductase (NADH) (n-C14:0)	tmrs2eACP	Trans-Tetradec-2-enoyl-[acyl-carrier protein]	MNXM24297	P0AEK4	0.792051		enzyme and substrate information
EAR140y	Enoyl-[acyl-carrier-protein] reductase (NADPH) (n-C14:0)	tmrs2eACP	Trans-Tetradec-2-enoyl-[acyl-carrier protein]	MNXM24297	P0AEK4	0.623738		enzyme and substrate information
EAR140y	Enoyl-[acyl-carrier-protein] reductase (NADPH) (n-C14:0)	nadph	Nicotinamide adenine dinucleotide phosphate - reduced	MNXM6	P0AEK4	0.911361		enzyme and substrate information
EAR141x	Enoyl-[acyl-carrier-protein] reductase (NADH) (n-C14:1)	nadh	Nicotinamide adenine dinucleotide - reduced	MNXM10	P0AEK4	0.636692	0.02	enzyme and substrate information
EAR141x	Enoyl-[acyl-carrier-protein] reductase (NADH) (n-C14:1)	t3c7mrseACP	Trans-3-cis-7-myristoleoyl-[acyl-carrier protein]	MNXM5960	P0AEK4	0.12607		enzyme and substrate information
EAR141y	Enoyl-[acyl-carrier-protein] reductase (NADPH) (n-C14:1)	t3c7mrseACP	Trans-3-cis-7-myristoleoyl-[acyl-carrier protein]	MNXM5960	P0AEK4	0.12607		enzyme and substrate information
EAR141y	Enoyl-[acyl-carrier-protein] reductase (NADPH) (n-C14:1)	nadph	Nicotinamide adenine dinucleotide phosphate - reduced	MNXM6	P0AEK4	0.911361		enzyme and substrate information
EAR160x	Enoyl-[acyl-carrier-protein] reductase (NADH) (n-C16:0)	tpalm2eACP	Trans-Hexadec-2-enoyl-[acyl-carrier protein]	MNXM29072	P0AEK4	0.0455633		enzyme and substrate information
EAR160x	Enoyl-[acyl-carrier-protein] reductase (NADH) (n-C16:0)	nadh	Nicotinamide adenine dinucleotide - reduced	MNXM10	P0AEK4	0.0384146	0.02	enzyme and substrate information
EAR160y	Enoyl-[acyl-carrier-protein] reductase (NADPH) (n-C16:0)	tpalm2eACP	Trans-Hexadec-2-enoyl-[acyl-carrier protein]	MNXM29072	P0AEK4	0.792051		enzyme and substrate information
EAR160y	Enoyl-[acyl-carrier-protein] reductase (NADPH) (n-C16:0)	nadph	Nicotinamide adenine dinucleotide phosphate - reduced	MNXM6	P0AEK4	0.0759493		enzyme and substrate information
EAR161x	Enoyl-[acyl-carrier-protein] reductase (NADH) (n-C16:1)	t3c9palmeACP	Trans-3-cis-9-palmitoleoyl-[acyl-carrier protein]	MNXM5961	P0AEK4	0.0851583		enzyme information
EAR161x	Enoyl-[acyl-carrier-protein] reductase (NADH) (n-C16:1)	nadh	Nicotinamide adenine dinucleotide - reduced	MNXM10	P0AEK4	0.138248	0.02	enzyme and substrate information
EAR161y	Enoyl-[acyl-carrier-protein] reductase (NADPH) (n-C16:1)	t3c9palmeACP	Trans-3-cis-9-palmitoleoyl-[acyl-carrier protein]	MNXM5961	P0AEK4	0.0851583		enzyme information
EAR161y	Enoyl-[acyl-carrier-protein] reductase (NADPH) (n-C16:1)	nadph	Nicotinamide adenine dinucleotide phosphate - reduced	MNXM6	P0AEK4	0.792051		enzyme and substrate information
EAR180x	Enoyl-[acyl-carrier-protein] reductase (NADH) (n-C18:0)	toctd2eACP	Trans-octadec-2-enoyl-[acyl-carrier protein]	MNXM2573	P0AEK4	0.418387		enzyme and substrate information
EAR180x	Enoyl-[acyl-carrier-protein] reductase (NADH) (n-C18:0)	nadh	Nicotinamide adenine dinucleotide - reduced	MNXM10	P0AEK4	0.82765	0.02	enzyme and substrate information
EAR180y	Enoyl-[acyl-carrier-protein] reductase (NADPH) (n-C18:0)	nadph	Nicotinamide adenine dinucleotide phosphate - reduced	MNXM6	P0AEK4	1.27428		enzyme and substrate information
EAR180y	Enoyl-[acyl-carrier-protein] reductase (NADPH) (n-C18:0)	toctd2eACP	Trans-octadec-2-enoyl-[acyl-carrier protein]	MNXM2573	P0AEK4	2.53103		enzyme and substrate information
EAR181x	Enoyl-[acyl-carrier-protein] reductase (NADH) (n-C18:1)	t3c11vaceACP	Trans-3-cis-11-vacceoyl-[acyl-carrier protein]	MNXM5958	P0AEK4	0.0851583		enzyme information
EAR181x	Enoyl-[acyl-carrier-protein] reductase (NADH) (n-C18:1)	nadh	Nicotinamide adenine dinucleotide - reduced	MNXM10	P0AEK4	0.0419794	0.02	enzyme and substrate information
EAR181y	Enoyl-[acyl-carrier-protein] reductase (NADPH) (n-C18:1)	nadph	Nicotinamide adenine dinucleotide phosphate - reduced	MNXM6	P0AEK4	1.46952		enzyme and substrate information
EAR181y	Enoyl-[acyl-carrier-protein] reductase (NADPH) (n-C18:1)	t3c11vaceACP	Trans-3-cis-11-vacceoyl-[acyl-carrier protein]	MNXM5958	P0AEK4	0.0851583		enzyme information
EAR40x	Enoyl-[acyl-carrier-protein] reductase (NADH) (n-C4:0)	but2eACP	But-2-enoyl-[acyl-carrier protein]	MNXM3229	P0AEK4	0.0103141		enzyme and substrate information
EAR40x	Enoyl-[acyl-carrier-protein] reductase (NADH) (n-C4:0)	nadh	Nicotinamide adenine dinucleotide - reduced	MNXM10	P0AEK4	0.118858	0.02	enzyme and substrate information
EAR40y	Enoyl-[acyl-carrier-protein] reductase (NADPH) (n-C4:0)	nadph	Nicotinamide adenine dinucleotide phosphate - reduced	MNXM6	P0AEK4	0.0449513		enzyme and substrate information
EAR40y	Enoyl-[acyl-carrier-protein] reductase (NADPH) (n-C4:0)	but2eACP	But-2-enoyl-[acyl-carrier protein]	MNXM3229	P0AEK4	0.0197855		enzyme and substrate information
EAR60x	Enoyl-[acyl-carrier-protein] reductase (NADH) (n-C6:0)	thex2eACP	Trans-Hex-2-enoyl-[acyl-carrier protein]	MNXM24502	P0AEK4	0.14638		enzyme and substrate information
EAR60x	Enoyl-[acyl-carrier-protein] reductase (NADH) (n-C6:0)	nadh	Nicotinamide adenine dinucleotide - reduced	MNXM10	P0AEK4	0.00906663	0.02	enzyme and substrate information
EAR60y	Enoyl-[acyl-carrier-protein] reductase (NADPH) (n-C6:0)	thex2eACP	Trans-Hex-2-enoyl-[acyl-carrier protein]	MNXM24502	P0AEK4	0.00542424		enzyme and substrate information
EAR60y	Enoyl-[acyl-carrier-protein] reductase (NADPH) (n-C6:0)	nadph	Nicotinamide adenine dinucleotide phosphate - reduced	MNXM6	P0AEK4	0.0363509		enzyme and substrate information
EAR80x	Enoyl-[acyl-carrier-protein] reductase (NADH) (n-C8:0)	toct2eACP	Trans-Oct-2-enoyl-[acyl-carrier protein]	MNXM23766	P0AEK4	0.439311		enzyme and substrate information
EAR80x	Enoyl-[acyl-carrier-protein] reductase (NADH) (n-C8:0)	nadh	Nicotinamide adenine dinucleotide - reduced	MNXM10	P0AEK4	0.0283824	0.02	enzyme and substrate information
EAR80y	Enoyl-[acyl-carrier-protein] reductase (NADPH) (n-C8:0)	nadph	Nicotinamide adenine dinucleotide phosphate - reduced	MNXM6	P0AEK4	0.128523		enzyme and substrate information
EAR80y	Enoyl-[acyl-carrier-protein] reductase (NADPH) (n-C8:0)	toct2eACP	Trans-Oct-2-enoyl-[acyl-carrier protein]	MNXM23766	P0AEK4	0.439311		enzyme and substrate information
ECA4OALpp	Enterobacterial common antigen (x4) O-antigen ligase (periplasm)	eca4und	(enterobacterial common antigen)x4 undecaprenyl-diphosphate	MNXM6545	P27243	0.00615214		enzyme and substrate information
ECA4OALpp	Enterobacterial common antigen (x4) O-antigen ligase (periplasm)	colipa	Core oligosaccharide lipid A	MNXM47647	P27243	0.112037		enzyme information
ECAP1pp	Enterobacterial common antigen polymerase (periplasm)	unagamuf	Undecaprenyl-diphospho N-acetylglucosamine-N-acetylmannosaminuronate-N-acetamido-4,6-dideoxy-D-galactose	MNXM6160		0.0118426		substrate information
ECAP2pp	Enterobacterial common antigen polymerase (periplasm)	eca2und	(enterobacterial common antigen)x2 undecaprenyl-diphosphate	MNXM31479		0.0110048		substrate information
ECAP2pp	Enterobacterial common antigen polymerase (periplasm)	unagamuf	Undecaprenyl-diphospho N-acetylglucosamine-N-acetylmannosaminuronate-N-acetamido-4,6-dideoxy-D-galactose	MNXM6160		0.0118426		substrate information
ECAP3pp	Enterobacterial common antigen polymerase (periplasm)	eca3und	(enterobacterial common antigen)x3 undecaprenyl-diphosphate	MNXM6543		0.0143159		substrate information
ECAP3pp	Enterobacterial common antigen polymerase (periplasm)	unagamuf	Undecaprenyl-diphospho N-acetylglucosamine-N-acetylmannosaminuronate-N-acetamido-4,6-dideoxy-D-galactose	MNXM6160		0.0118426		substrate information
ECAtpp	Enterobacterial common antigen transferase (flippase, cytoplasm to periplasm)	unagamuf	Undecaprenyl-diphospho N-acetylglucosamine-N-acetylmannosaminuronate-N-acetamido-4,6-dideoxy-D-galactose	MNXM6160	P0AAA7	0.137173		enzyme and substrate information
ECOAH1	3-hydroxyacyl-CoA dehydratase (3-hydroxybutanoyl-CoA)	3hbcoa	(S)-3-Hydroxybutanoyl-CoA	MNXM446	P77399	0.0578852		enzyme and substrate information
ECOAH1	3-hydroxyacyl-CoA dehydratase (3-hydroxybutanoyl-CoA)	3hbcoa	(S)-3-Hydroxybutanoyl-CoA	MNXM446	P21177	7.85311		enzyme and substrate information
ECOAH1	3-hydroxyacyl-CoA dehydratase (3-hydroxybutanoyl-CoA)	b2coa	Crotonoyl-CoA	MNXM214	P21177	0.086442		enzyme and substrate information
ECOAH1	3-hydroxyacyl-CoA dehydratase (3-hydroxybutanoyl-CoA)	b2coa	Crotonoyl-CoA	MNXM214	P77399	0.086442		enzyme and substrate information
ECOAH2	3-hydroxyacyl-CoA dehydratase (3-hydroxyhexanoyl-CoA)	3hhcoa	(S)-3-Hydroxyhexanoyl-CoA	MNXM757	P77399	0.0578852		enzyme and substrate information
ECOAH2	3-hydroxyacyl-CoA dehydratase (3-hydroxyhexanoyl-CoA)	hx2coa	Trans-Hex-2-enoyl-CoA	MNXM753	P21177	0.0386495		enzyme and substrate information
ECOAH2	3-hydroxyacyl-CoA dehydratase (3-hydroxyhexanoyl-CoA)	3hhcoa	(S)-3-Hydroxyhexanoyl-CoA	MNXM757	P21177	0.00642764		enzyme and substrate information
ECOAH2	3-hydroxyacyl-CoA dehydratase (3-hydroxyhexanoyl-CoA)	hx2coa	Trans-Hex-2-enoyl-CoA	MNXM753	P77399	0.0137105		enzyme and substrate information
ECOAH3	3-hydroxyacyl-CoA dehydratase (3-hydroxyoctanoyl-CoA)	oc2coa	Trans-Oct-2-enoyl-CoA	MNXM784	P21177	0.792051		enzyme and substrate information
ECOAH3	3-hydroxyacyl-CoA dehydratase (3-hydroxyoctanoyl-CoA)	3hocoa	(S)-3-Hydroxyoctanoyl-CoA	MNXM766	P21177	0.115824		enzyme and substrate information
ECOAH3	3-hydroxyacyl-CoA dehydratase (3-hydroxyoctanoyl-CoA)	oc2coa	Trans-Oct-2-enoyl-CoA	MNXM784	P77399	0.792051		enzyme and substrate information
ECOAH3	3-hydroxyacyl-CoA dehydratase (3-hydroxyoctanoyl-CoA)	3hocoa	(S)-3-Hydroxyoctanoyl-CoA	MNXM766	P77399	0.115824		enzyme and substrate information
ECOAH4	3-hydroxyacyl-CoA dehydratase (3-hydroxydecanoyl-CoA)	dc2coa	Trans-Dec-2-enoyl-CoA	MNXM580	P77399	0.911361		enzyme and substrate information
ECOAH4	3-hydroxyacyl-CoA dehydratase (3-hydroxydecanoyl-CoA)	dc2coa	Trans-Dec-2-enoyl-CoA	MNXM580	P21177	0.12607		enzyme and substrate information
ECOAH4	3-hydroxyacyl-CoA dehydratase (3-hydroxydecanoyl-CoA)	3hdcoa	(S)-3-Hydroxydecanoyl-CoA	MNXM674	P21177	0.911361		enzyme and substrate information
ECOAH4	3-hydroxyacyl-CoA dehydratase (3-hydroxydecanoyl-CoA)	3hdcoa	(S)-3-Hydroxydecanoyl-CoA	MNXM674	P77399	0.115824		enzyme and substrate information
ECOAH5	3-hydroxyacyl-CoA dehydratase (3-hydroxydodecanoyl-CoA)	3hddcoa	(S)-3-Hydroxydodecanoyl-CoA	MNXM733	P77399	0.911361		enzyme and substrate information
ECOAH5	3-hydroxyacyl-CoA dehydratase (3-hydroxydodecanoyl-CoA)	dd2coa	Trans-Dodec-2-enoyl-CoA	MNXM642	P21177	0.115824		enzyme and substrate information
ECOAH5	3-hydroxyacyl-CoA dehydratase (3-hydroxydodecanoyl-CoA)	3hddcoa	(S)-3-Hydroxydodecanoyl-CoA	MNXM733	P21177	0.12607		enzyme and substrate information
ECOAH5	3-hydroxyacyl-CoA dehydratase (3-hydroxydodecanoyl-CoA)	dd2coa	Trans-Dodec-2-enoyl-CoA	MNXM642	P77399	0.12607		enzyme and substrate information
ECOAH6	3-hydroxyacyl-CoA dehydratase (3-hydroxytetradecanoyl-CoA)	3htdcoa	(S)-3-Hydroxytetradecanoyl-CoA	MNXM767	P77399	0.115824		enzyme and substrate information
ECOAH6	3-hydroxyacyl-CoA dehydratase (3-hydroxytetradecanoyl-CoA)	td2coa	Trans-Tetradec-2-enoyl-CoA	MNXM654	P77399	0.911361		enzyme and substrate information
ECOAH6	3-hydroxyacyl-CoA dehydratase (3-hydroxytetradecanoyl-CoA)	3htdcoa	(S)-3-Hydroxytetradecanoyl-CoA	MNXM767	P21177	0.12607		enzyme and substrate information
ECOAH6	3-hydroxyacyl-CoA dehydratase (3-hydroxytetradecanoyl-CoA)	td2coa	Trans-Tetradec-2-enoyl-CoA	MNXM654	P21177	0.115824		enzyme and substrate information
ECOAH7	3-hydroxyacyl-CoA dehydratase (3-hydroxyhexadecanoyl-CoA)	3hhdcoa	(S)-3-Hydroxyhexadecanoyl-CoA	MNXM825	P21177	0.911361		enzyme and substrate information
ECOAH7	3-hydroxyacyl-CoA dehydratase (3-hydroxyhexadecanoyl-CoA)	hdd2coa	Trans-Hexadec-2-enoyl-CoA	MNXM581	P21177	0.12607		enzyme and substrate information
ECOAH7	3-hydroxyacyl-CoA dehydratase (3-hydroxyhexadecanoyl-CoA)	3hhdcoa	(S)-3-Hydroxyhexadecanoyl-CoA	MNXM825	P77399	0.911361		enzyme and substrate information
ECOAH7	3-hydroxyacyl-CoA dehydratase (3-hydroxyhexadecanoyl-CoA)	hdd2coa	Trans-Hexadec-2-enoyl-CoA	MNXM581	P77399	0.12607		enzyme and substrate information
ECOAH8	3-hydroxyacyl-CoA dehydratase (3-hydroxyoctadecanoyl-CoA)	od2coa	Trans-Octadec-2-enoyl-CoA	MNXM954	P21177	0.0392798		enzyme and substrate information
ECOAH8	3-hydroxyacyl-CoA dehydratase (3-hydroxyoctadecanoyl-CoA)	3hodcoa	(S)-3-Hydroxyoctadecanoyl-CoA	MNXM31746	P21177	0.911361		enzyme and substrate information
ECOAH8	3-hydroxyacyl-CoA dehydratase (3-hydroxyoctadecanoyl-CoA)	3hodcoa	(S)-3-Hydroxyoctadecanoyl-CoA	MNXM31746	P77399	0.911361		enzyme and substrate information
ECOAH8	3-hydroxyacyl-CoA dehydratase (3-hydroxyoctadecanoyl-CoA)	od2coa	Trans-Octadec-2-enoyl-CoA	MNXM954	P77399	0.12607		enzyme and substrate information
EDA	2-dehydro-3-deoxy-phosphogluconate aldolase	2ddg6p	2-Dehydro-3-deoxy-D-gluconate 6-phosphate	MNXM649	P0A955	0.138248		enzyme and substrate information
EDD	6-phosphogluconate dehydratase	6pgc	6-Phospho-D-gluconate	MNXM325	P0ADF6	0.792051		enzyme and substrate information
EDTXS1	Endotoxin Synthesis (lauroyl transferase)	kdo2lipid4	KDO(2)-lipid IV(A)	MNXM824	P0ACV0	0.792051		enzyme and substrate information
EDTXS1	Endotoxin Synthesis (lauroyl transferase)	ddcaACP	Dodecanoyl-ACP (n-C12:0ACP)	MNXM89851	P0ACV0	0.138248		enzyme and substrate information
EDTXS2	Endotoxin Synthesis (myristoyl transferase)	kdo2lipid4L	KDO(2)-lipid IV(A) with laurate	MNXM1870	P24205	0.138248		enzyme and substrate information
EDTXS2	Endotoxin Synthesis (myristoyl transferase)	myrsACP	Myristoyl-ACP (n-C14:0ACP)	MNXM89779	P24205	0.792051		enzyme and substrate information
EDTXS3	Endotoxin Synthesis (palmitoleoyl ACP)	kdo2lipid4	KDO(2)-lipid IV(A)	MNXM824	P0ACV2	0.141178		enzyme and substrate information
EDTXS3	Endotoxin Synthesis (palmitoleoyl ACP)	hdeACP	Cis-hexadec-9-enoyl-[acyl-carrier protein] (n-C16:1)	MNXM89949	P0ACV2	0.138248		enzyme and substrate information
EDTXS4	Endotoxin Synthesis (myristoyl transferase)	kdo2lipid4p	KDO(2)-lipid IV(A) with palmitoleoyl	MNXM58983	P24205	0.0320595		enzyme and substrate information
EDTXS4	Endotoxin Synthesis (myristoyl transferase)	myrsACP	Myristoyl-ACP (n-C14:0ACP)	MNXM89779	P24205	1.46952		enzyme and substrate information
ENO	Enolase	2pg	D-Glycerate 2-phosphate	MNXM275	P0A6P9	0.0320595		enzyme and substrate information
ENO	Enolase	pep	Phosphoenolpyruvate	MNXM73	P0A6P9	0.411891		enzyme and substrate information
ENTCS	Enterochelin synthase	23dhba	(2,3-Dihydroxybenzoyl)adenylate	MNXM1978	P19925	0.411891		enzyme and substrate information
ENTCS	Enterochelin synthase	seramp	L-seryl-AMP	MNXM114390	P19925	0.00776303		enzyme and substrate information
ENTERES	Enterochelin Esterase	enter	Enterochelin	MNXM883	P13039	0.00515857		enzyme and substrate information
ENTERES2	Enterochelin Esterase (Fe containing)	feenter	Fe-enterobactin	MNXM7354	P13039	0.00523019		enzyme and substrate information
ETHAAL	Ethanolamine ammonia-lyase	etha	Ethanolamine	MNXM218	P19636	0.176224		enzyme and substrate information
F6PA	Fructose 6-phosphate aldolase	dha	Dihydroxyacetone	MNXM460	P78055	0.453845		enzyme and substrate information
F6PA	Fructose 6-phosphate aldolase	g3p	Glyceraldehyde 3-phosphate	MNXM74	P78055	1.6242		enzyme and substrate information
F6PA	Fructose 6-phosphate aldolase	f6p	D-Fructose 6-phosphate	MNXM89621	P32669	0.68494		enzyme and substrate information
F6PA	Fructose 6-phosphate aldolase	dha	Dihydroxyacetone	MNXM460	P32669	7.34114		enzyme and substrate information
F6PA	Fructose 6-phosphate aldolase	g3p	Glyceraldehyde 3-phosphate	MNXM74	P32669	6.67472		enzyme and substrate information
F6PA	Fructose 6-phosphate aldolase	f6p	D-Fructose 6-phosphate	MNXM89621	P78055	0.488727		enzyme and substrate information
F6PP	D-fructose 6-phosphate phosphatase	f6p	D-Fructose 6-phosphate	MNXM89621	P75792	4.33947		enzyme and substrate information
FA100ACPHi	Fatty-acyl-ACP hydrolase	dcaACP	Decanoyl-ACP (n-C10:0ACP)	MNXM90236	P21515	0.0268422		enzyme information
FA120ACPHi	Fatty-acyl-ACP hydrolase	ddcaACP	Dodecanoyl-ACP (n-C12:0ACP)	MNXM89851	P21515	0.654456		enzyme and substrate information
FA140ACPHi	Fatty-acyl-ACP hydrolase	myrsACP	Myristoyl-ACP (n-C14:0ACP)	MNXM89779	P21515	2.50558		enzyme and substrate information
FA141ACPHi	Fatty-acyl-ACP hydrolase	tdeACP	Cis-tetradec-7-enoyl-[acyl-carrier protein] (n-C14:1)	MNXM162426	P21515	5.0598		enzyme and substrate information
FA160ACPHi	Fatty-acyl-ACP hydrolase	palmACP	Palmitoyl-ACP (n-C16:0ACP)	MNXM2026	P21515	2.06861		enzyme and substrate information
FA161ACPHi	Fatty-acyl-ACP hydrolase	hdeACP	Cis-hexadec-9-enoyl-[acyl-carrier protein] (n-C16:1)	MNXM89949	P21515	0.17246		enzyme and substrate information
FA80ACPHi	Fatty-acyl-ACP hydrolase	ocACP	Octanoyl-ACP (n-C8:0ACP)	MNXM90185	P21515	0.17246		enzyme and substrate information
FACOAE100	Fatty-acid-CoA thioesterase (decanoate)	dcacoa	Decanoyl-CoA (n-C10:0CoA)	MNXM162283	P0AGG2	0.17246		enzyme and substrate information
FACOAE120	Fatty-acid-CoA thioesterase (dodecanoate)	ddcacoa	Dodecanoyl-CoA (n-C12:0CoA)	MNXM363	P0AGG2	0.273237		enzyme and substrate information
FACOAE140	Fatty-acid-CoA thioesterase (tetradecanoate)	tdcoa	Tetradecanoyl-CoA (n-C14:0CoA)	MNXM224	P0AGG2	0.17246		enzyme and substrate information
FACOAE141	Fatty-acid-CoA thioesterase (tetradecenoate)	tdecoa	Tetradecenoyl-CoA (n-C14:1CoA)	MNXM2290	P0AGG2	0.273237		enzyme and substrate information
FACOAE160	Fatty-acid-CoA thioesterase (hexadecanoate)	pmtcoa	Palmitoyl-CoA (n-C16:0CoA)	MNXM88	P0AGG2	0.012892		enzyme and substrate information
FACOAE161	Fatty-acid-CoA thioesterase (hexadecenoate)	hdcoa	Hexadecenoyl-CoA (n-C16:1CoA)	MNXM90167	P0AGG2	0.111727		enzyme and substrate information
FACOAE180	Fatty-acid-CoA thioesterase (octadecanoate)	stcoa	Stearoyl-CoA (n-C18:0CoA)	MNXM272	P0AGG2	0.00988194		enzyme and substrate information
FACOAE181	Fatty-acid-CoA thioesterase (octadecenoate)	odecoa	Octadecenoyl-CoA (n-C18:1CoA)	MNXM1848	P0AGG2	0.0516709		enzyme and substrate information
FACOAE60	Fatty-acid-CoA thioesterase (hexanoate)	hxcoa	Hexanoyl-CoA (n-C6:0CoA)	MNXM162502	P0AGG2	0.0787089		enzyme and substrate information
FACOAE80	Fatty-acid-CoA thioesterase (octanoate)	occoa	Octanoyl-CoA (n-C8:0CoA)	MNXM342	P0AGG2	0.251424		enzyme and substrate information
FADRx	FAD reductase	fad	Flavin adenine dinucleotide oxidized	MNXM33	P0AEN1	0.0121558		enzyme and substrate information
FADRx	FAD reductase	nadh	Nicotinamide adenine dinucleotide - reduced	MNXM10	P0AEN1	0.104325		enzyme and substrate information
FADRx2	FAD reductase	fad	Flavin adenine dinucleotide oxidized	MNXM33		0.0145577		substrate information
FADRx2	FAD reductase	nadph	Nicotinamide adenine dinucleotide phosphate - reduced	MNXM6		0.0276246		substrate information
FALDH2	Formaldehyde dehydrogenase	nad	Nicotinamide adenine dinucleotide	MNXM8	P25437	0.0516709		enzyme and substrate information
FALDH2	Formaldehyde dehydrogenase	hmgth	Hydroxymethylglutathione	MNXM1051	P25437	0.00988194		enzyme and substrate information
FALDH2	Formaldehyde dehydrogenase	nadh	Nicotinamide adenine dinucleotide - reduced	MNXM10	P25437	0.272622		enzyme and substrate information
FALDH2	Formaldehyde dehydrogenase	Sfglutth	S-Formylglutathione	MNXM952	P25437	0.17246		enzyme and substrate information
FALGTHLs	Formaldehyde glutathione ligase (spontaneous)	hmgth	Hydroxymethylglutathione	MNXM1051		0.166561		substrate information
FALGTHLs	Formaldehyde glutathione ligase (spontaneous)	fald	Formaldehyde	MNXM56		0.624001		substrate information
FALGTHLs	Formaldehyde glutathione ligase (spontaneous)	gthrd	Reduced glutathione	MNXM57		0.337451		substrate information
FBA	Fructose-bisphosphate aldolase	fdp	D-Fructose 1,6-bisphosphate	MNXM417	P77704	0.17246		enzyme and substrate information
FBA	Fructose-bisphosphate aldolase	dhap	Dihydroxyacetone phosphate	MNXM77	P77704	0.272622		enzyme and substrate information
FBA	Fructose-bisphosphate aldolase	fdp	D-Fructose 1,6-bisphosphate	MNXM417	P0A991	0.0996301		enzyme and substrate information
FBA	Fructose-bisphosphate aldolase	g3p	Glyceraldehyde 3-phosphate	MNXM74	P0AB71	1.27428		enzyme and substrate information
FBA	Fructose-bisphosphate aldolase	dhap	Dihydroxyacetone phosphate	MNXM77	P0AB71	0.413409		enzyme and substrate information
FBA	Fructose-bisphosphate aldolase	fdp	D-Fructose 1,6-bisphosphate	MNXM417	P0AB71	0.760213	0.163095	enzyme and substrate information
FBA	Fructose-bisphosphate aldolase	g3p	Glyceraldehyde 3-phosphate	MNXM74	P0A991	0.141178		enzyme and substrate information
FBA	Fructose-bisphosphate aldolase	dhap	Dihydroxyacetone phosphate	MNXM77	P0A991	0.0262018		enzyme and substrate information
FBA	Fructose-bisphosphate aldolase	g3p	Glyceraldehyde 3-phosphate	MNXM74	P77704	0.212988		enzyme and substrate information
FBP	Fructose-bisphosphatase	fdp	D-Fructose 1,6-bisphosphate	MNXM417	P0A9C9	0.694741	0.07	enzyme and substrate information
FBP	Fructose-bisphosphatase	fdp	D-Fructose 1,6-bisphosphate	MNXM417	P0A993	0.778197	0.00336433	enzyme and substrate information
FCI	L-fucose isomerase	fcl__L	L-fuculose	MNXM1748	P69922	0.708272		enzyme and substrate information
FCI	L-fucose isomerase	fuc__L	L-Fucose	MNXM40586	P69922	0.391671		enzyme and substrate information
FCLK	L-fuculokinase	fcl__L	L-fuculose	MNXM1748	P11553	0.778197		enzyme and substrate information
FCLK	L-fuculokinase	atp	ATP C10H12N5O13P3	MNXM3	P11553	0.694741		enzyme and substrate information
FCLPA	L-fuculose 1-phosphate aldolase	lald__L	L-Lactaldehyde	MNXM2387	P0AB87	0.838266		enzyme and substrate information
FCLPA	L-fuculose 1-phosphate aldolase	dhap	Dihydroxyacetone phosphate	MNXM77	P0AB87	1.04142		enzyme and substrate information
FCLPA	L-fuculose 1-phosphate aldolase	fc1p	L-Fuculose 1-phosphate	MNXM1749	P0AB87	1.6242	2.09762	enzyme and substrate information
FCLPA	L-fuculose 1-phosphate aldolase	lald__L	L-Lactaldehyde	MNXM2387	Q46890	0.370249		enzyme and substrate information
FCLPA	L-fuculose 1-phosphate aldolase	dhap	Dihydroxyacetone phosphate	MNXM77	Q46890	0.526117		enzyme and substrate information
FCLPA	L-fuculose 1-phosphate aldolase	fc1p	L-Fuculose 1-phosphate	MNXM1749	Q46890	0.176224		enzyme and substrate information
FCLT	Ferrochelatase	ppp9	Protoporphyrin	MNXM346	P23871	0.700347		enzyme and substrate information
FCLT	Ferrochelatase	fe2	Fe2+ mitochondria	MNXM111	P23871	0.892911		enzyme and substrate information
FDH4pp_1	Formate dehydrogenase (quinone-8) (periplasm)	q8	Ubiquinone-8	MNXM232	P32176	0.508037		enzyme and substrate information
FDH4pp_1	Formate dehydrogenase (quinone-8) (periplasm)	for	Formate	MNXM39	P32176	0.567436		enzyme and substrate information
FDH4pp_1	Formate dehydrogenase (quinone-8) (periplasm)	q8	Ubiquinone-8	MNXM232		0.115477		substrate information
FDH4pp_1	Formate dehydrogenase (quinone-8) (periplasm)	for	Formate	MNXM39		3.44924		substrate information
FDH5pp_1	Formate Dehydrogenase (menaquinone-8) (periplasm)	for	Formate	MNXM39	P32176	0.933898		enzyme and substrate information
FDH5pp_1	Formate Dehydrogenase (menaquinone-8) (periplasm)	mqn8	Menaquinone 8	MNXM509	P32176	0.885561		enzyme and substrate information
FDH5pp_1	Formate Dehydrogenase (menaquinone-8) (periplasm)	for	Formate	MNXM39		3.44924		substrate information
FDH5pp_1	Formate Dehydrogenase (menaquinone-8) (periplasm)	mqn8	Menaquinone 8	MNXM509		0.134195		substrate information
FDMO	FMNH2-dependent monooxygenase	fmnh2	Reduced FMN	MNXM208	P80645	1.0695		enzyme and substrate information
FDMO	FMNH2-dependent monooxygenase	isetac	Isethionic acid	MNXM1630	P80645	0.722274		enzyme and substrate information
FDMO2	FMNH2-dependent monooxygenase (methanesulfonate)	fmnh2	Reduced FMN	MNXM208	P80645	0.635023		enzyme and substrate information
FDMO2	FMNH2-dependent monooxygenase (methanesulfonate)	mso3	Methanesulfonate	MNXM1485	P80645	0.587407		enzyme and substrate information
FDMO3	FMNH2-dependent monooxygenase (ethanesulfonate)	ethso3	Ethanesulfonate	MNXM7343	P80645	0.183121		enzyme and substrate information
FDMO3	FMNH2-dependent monooxygenase (ethanesulfonate)	fmnh2	Reduced FMN	MNXM208	P80645	0.14638		enzyme and substrate information
FDMO4	FMNH2-dependent monooxygenase (butanesulfonate)	butso3	Butanesulfonate	MNXM7138	P80645	0.00988194		enzyme and substrate information
FDMO4	FMNH2-dependent monooxygenase (butanesulfonate)	fmnh2	Reduced FMN	MNXM208	P80645	0.0516709		enzyme and substrate information
FDMO6	FMNH2-dependent monooxygenase (sulfoacetate)	sulfac	Sulfoacetate	MNXM1949	P80645	0.0586375		enzyme and substrate information
FDMO6	FMNH2-dependent monooxygenase (sulfoacetate)	fmnh2	Reduced FMN	MNXM208	P80645	0.00874468		enzyme and substrate information
FE3DHBZR	Release of Fe(III) from ferric 2,3-dihydroxybenzoylserine	fe3dhbzs	Ferric 2,3-dihydroxybenzoylserine	MNXM5748		0.00810944		substrate information
FE3HOXR1	Fe(III)hydroxamate reductase	fadh2	Flavin adenine dinucleotide reduced	MNXM38		0.0228056		substrate information
FE3HOXR1	Fe(III)hydroxamate reductase	fe3hox	Fe(III)hydroxamate	MNXM57764		0.0423073		substrate information
FE3HOXR2	Fe(III)hydroxamate reductase	fe3hox	Fe(III)hydroxamate	MNXM57764		0.0423073		substrate information
FE3HOXR2	Fe(III)hydroxamate reductase	fmnh2	Reduced FMN	MNXM208		0.00318769		substrate information
FE3HOXR3	Fe(III)hydroxamate reductase	fe3hox	Fe(III)hydroxamate	MNXM57764		0.0423073		substrate information
FE3HOXR3	Fe(III)hydroxamate reductase	rbflvrd	Reduced riboflavin	MNXM1246		0.0295307		substrate information
FE3HOXUtex	Fe(III)hydroxamate unloaded secretion	fe3hox_un	Fe(III)hydoxamate, unloaded	MNXM90823		0.633251		substrate information
FE3HOXUtpp	Fe(III)hydroxamate unloaded secretion (extracellular)	fe3hox_un	Fe(III)hydoxamate, unloaded	MNXM90823		0.633251		substrate information
FE3HOXexs	Fe(III) hydroxamate Fe-loading reaction (spontaneaous)	fe3	Iron (Fe3+)	MNXM196		0.134796		substrate information
FE3HOXexs	Fe(III) hydroxamate Fe-loading reaction (spontaneaous)	fe3hox_un	Fe(III)hydoxamate, unloaded	MNXM90823		0.633251		substrate information
FE3Ri	Fe(III) reduction	fadh2	Flavin adenine dinucleotide reduced	MNXM38	P0AEN1	0.928984		enzyme and substrate information
FE3Ri	Fe(III) reduction	fe3	Iron (Fe3+)	MNXM196	P0AEN1	0.711339		enzyme and substrate information
FECRMR1	Ferrichrome reductase	fecrm	Ferrichrome	MNXM2825		0.021531		substrate information
FECRMR1	Ferrichrome reductase	fadh2	Flavin adenine dinucleotide reduced	MNXM38		0.0228056		substrate information
FECRMR2	Ferrichrome reductase	fecrm	Ferrichrome	MNXM2825		0.021531		substrate information
FECRMR2	Ferrichrome reductase	fmnh2	Reduced FMN	MNXM208		0.00318769		substrate information
FECRMR3	Ferrichrome reductase	rbflvrd	Reduced riboflavin	MNXM1246		0.0295307		substrate information
FECRMR3	Ferrichrome reductase	fecrm	Ferrichrome	MNXM2825		0.021531		substrate information
FECRMUtex	Ferrichrome (minus Fe) secretion (to extracellular)	fecrm_un	Ferrichrome minus Fe(III)	MNXM53290		0.0666825		substrate information
FECRMUtpp	Ferrichrome (minus Fe) secretion (to periplasm)	fecrm_un	Ferrichrome minus Fe(III)	MNXM53290		0.0666825		substrate information
FECRMexs	Ferrichrome Fe(III)-loading reaction (spontaneous)	fe3	Iron (Fe3+)	MNXM196		0.134796		substrate information
FECRMexs	Ferrichrome Fe(III)-loading reaction (spontaneous)	fecrm_un	Ferrichrome minus Fe(III)	MNXM53290		0.0666825		substrate information
FEENTERR1	Fe-enterobactin reduction (Fe(III)-unloading)	fadh2	Flavin adenine dinucleotide reduced	MNXM38		0.0228056		substrate information
FEENTERR1	Fe-enterobactin reduction (Fe(III)-unloading)	feenter	Fe-enterobactin	MNXM7354		0.00839962		substrate information
FEENTERR2	Fe-enterobactin reduction (Fe(III)-unloading)	feenter	Fe-enterobactin	MNXM7354		0.00839962		substrate information
FEENTERR2	Fe-enterobactin reduction (Fe(III)-unloading)	fmnh2	Reduced FMN	MNXM208		0.00318769		substrate information
FEENTERR3	Fe-enterobactin reduction (Fe(III)-unloading)	rbflvrd	Reduced riboflavin	MNXM1246		0.0295307		substrate information
FEENTERR3	Fe-enterobactin reduction (Fe(III)-unloading)	feenter	Fe-enterobactin	MNXM7354		0.00839962		substrate information
FEENTERexs	Enterobactin Fe(III) binding (spontaneous)	fe3	Iron (Fe3+)	MNXM196		0.134796		substrate information
FEENTERexs	Enterobactin Fe(III) binding (spontaneous)	enter	Enterochelin	MNXM883		0.00969979		substrate information
FEOXAMR1	Ferroxamine reductase	feoxam	Generic ferrioxamine-Fe-III	MNXM162837		0.0268299		substrate information
FEOXAMR1	Ferroxamine reductase	fadh2	Flavin adenine dinucleotide reduced	MNXM38		0.0228056		substrate information
FEOXAMR2	Ferroxamine reductase	fmnh2	Reduced FMN	MNXM208		0.00318769		substrate information
FEOXAMR2	Ferroxamine reductase	feoxam	Generic ferrioxamine-Fe-III	MNXM162837		0.0268299		substrate information
FEOXAMR3	Ferroxamine reductase	rbflvrd	Reduced riboflavin	MNXM1246		0.0295307		substrate information
FEOXAMR3	Ferroxamine reductase	feoxam	Generic ferrioxamine-Fe-III	MNXM162837		0.0268299		substrate information
FEOXAMUtex	Ferroxamine (minus Fe3) secretion (to extracellular)	feoxam_un	Ferroxamine minus Fe(3)	MNXM90827		0.170752		mean
FEOXAMUtpp	Ferroxamine (minus Fe3) secretion (to periplasm)	feoxam_un	Ferroxamine minus Fe(3)	MNXM90827		0.170752		mean
FEOXAMexs	Ferroxamine Fe3-loading reaction (spontaneous)	feoxam_un	Ferroxamine minus Fe(3)	MNXM90827		0.170752		mean
FEOXAMexs	Ferroxamine Fe3-loading reaction (spontaneous)	fe3	Iron (Fe3+)	MNXM196		0.134796		substrate information
FEROpp	Ferroxidase	fe2	Fe2+ mitochondria	MNXM111	P36649	1.93043		enzyme and substrate information
FFSD	Beta-fructofuranosidase	suc6p	Sucrose 6-phosphate	MNXM1004		0.377892		substrate information
FLDR	Flavodoxin reductase (NADPH)	fldox	Flavodoxin (oxidized) - obsolete	MNXM4076		0.170752		mean
FLDR	Flavodoxin reductase (NADPH)	fldox	Flavodoxin (oxidized) - obsolete	MNXM4076		0.170752		mean
FLDR	Flavodoxin reductase (NADPH)	nadph	Nicotinamide adenine dinucleotide phosphate - reduced	MNXM6		0.0276246		substrate information
FLDR	Flavodoxin reductase (NADPH)	nadph	Nicotinamide adenine dinucleotide phosphate - reduced	MNXM6		0.0276246		substrate information
FLVR	Flavin reductase	ribflv	Riboflavin C17H20N4O6	MNXM270	P0AEN1	0.0579211		enzyme and substrate information
FLVR	Flavin reductase	nadph	Nicotinamide adenine dinucleotide phosphate - reduced	MNXM6	P0AEN1	0.020073		enzyme and substrate information
FLVR	Flavin reductase	nadph	Nicotinamide adenine dinucleotide phosphate - reduced	MNXM6		0.0276246		substrate information
FLVR	Flavin reductase	ribflv	Riboflavin C17H20N4O6	MNXM270		0.0212323		substrate information
FLVRx	Flavin reductase (NAD)	ribflv	Riboflavin C17H20N4O6	MNXM270	P0AEN1	1.75485		enzyme and substrate information
FLVRx	Flavin reductase (NAD)	nadh	Nicotinamide adenine dinucleotide - reduced	MNXM10	P0AEN1	0.11539		enzyme and substrate information
FMETTRS	Methionyl-tRNA formyltransferase	10fthf	10-Formyltetrahydrofolate	MNXM237	P23882	0.198177		enzyme and substrate information
FMETTRS	Methionyl-tRNA formyltransferase	mettrna	L-Methionyl-tRNA (Met)	MNXM90636	P23882	0.0517921		enzyme and substrate information
FMNAT	FMN adenylyltransferase	atp	ATP C10H12N5O13P3	MNXM3	P0AG40	0.0302827		enzyme and substrate information
FMNAT	FMN adenylyltransferase	fmn	FMN C17H19N4O9P	MNXM119	P0AG40	0.201479		enzyme and substrate information
FMNRx	FMN reductase	fmn	FMN C17H19N4O9P	MNXM119	P0AEN1	0.0237147		enzyme and substrate information
FMNRx	FMN reductase	fmn	FMN C17H19N4O9P	MNXM119	P80644	0.0302827	5.4e-05	enzyme and substrate information
FMNRx	FMN reductase	nadh	Nicotinamide adenine dinucleotide - reduced	MNXM10	P80644	1.54256		enzyme and substrate information
FMNRx	FMN reductase	nadh	Nicotinamide adenine dinucleotide - reduced	MNXM10	P0AEN1	1.63948		enzyme and substrate information
FMNRx2	FMN reductase	nadph	Nicotinamide adenine dinucleotide phosphate - reduced	MNXM6	P0AEN1	0.0532117		enzyme and substrate information
FMNRx2	FMN reductase	fmn	FMN C17H19N4O9P	MNXM119	P0AEN1	0.0362104		enzyme and substrate information
FMNRx2	FMN reductase	nadph	Nicotinamide adenine dinucleotide phosphate - reduced	MNXM6		0.0276246		substrate information
FMNRx2	FMN reductase	fmn	FMN C17H19N4O9P	MNXM119	P80644	0.0750285	5.4e-05	enzyme and substrate information
FMNRx2	FMN reductase	fmn	FMN C17H19N4O9P	MNXM119		0.00268271		substrate information
FMNRx2	FMN reductase	nadph	Nicotinamide adenine dinucleotide phosphate - reduced	MNXM6	P80644	0.201479	0.046	enzyme and substrate information
FRD2	Fumarate reductase	mql8	Menaquinol 8	MNXM223	P00363	0.14638		enzyme and substrate information
FRD2	Fumarate reductase	fum	Fumarate	MNXM93	P00363	0.0268424	0.0103923	enzyme and substrate information
FRD3	Fumarate reductase	2dmmql8	2-Demethylmenaquinol 8	MNXM558	P00363	0.0268424		enzyme and substrate information
FRD3	Fumarate reductase	fum	Fumarate	MNXM93	P00363	0.14638	0.0103923	enzyme and substrate information
FRUK	Fructose-1-phosphate kinase	atp	ATP C10H12N5O13P3	MNXM3	P0AEW9	0.0268424		enzyme and substrate information
FRUK	Fructose-1-phosphate kinase	f1p	D-Fructose 1-phosphate	MNXM145568	P0AEW9	0.1638		enzyme and substrate information
FRULYSDG	Fructoselysine phosphate deglycase	lys__L	L-Lysine	MNXM78	P0AC00	0.0225392		enzyme and substrate information
FRULYSDG	Fructoselysine phosphate deglycase	g6p	D-Glucose 6-phosphate	MNXM160	P0AC00	0.108561		enzyme and substrate information
FRULYSDG	Fructoselysine phosphate deglycase	frulysp	Fructoselysine Phosphate	MNXM11605	P0AC00	0.0307094		enzyme and substrate information
FRULYSE	Fructoselysine 3-epimerase	psclys	Psicoselysine	MNXM6409	P45541	0.14638		enzyme and substrate information
FRULYSE	Fructoselysine 3-epimerase	frulys	Fructoselysine	MNXM1742	P45541	0.0268424		enzyme and substrate information
FRULYSK	Fructoselysine Kinase	atp	ATP C10H12N5O13P3	MNXM3	P45543	1.37638	0.05	enzyme and substrate information
FRULYSK	Fructoselysine Kinase	frulys	Fructoselysine	MNXM1742	P45543	0.0161644	0.018	enzyme and substrate information
FTHFD	Formyltetrahydrofolate deformylase	10fthf	10-Formyltetrahydrofolate	MNXM237	P37051	0.0164067	0.049	enzyme and substrate information
FUM	Fumarase	mal__L	L-Malate	MNXM98	P14407	0.0306875	0.78	enzyme and substrate information
FUM	Fumarase	fum	Fumarate	MNXM93	P14407	21.1926	0.21	enzyme and substrate information
FUM	Fumarase	mal__L	L-Malate	MNXM98	P05042	0.0306875	0.490814	enzyme and substrate information
FUM	Fumarase	mal__L	L-Malate	MNXM98	P0AC33	9.34298		enzyme and substrate information
FUM	Fumarase	fum	Fumarate	MNXM93	P0AC33	9.34298		enzyme and substrate information
FUM	Fumarase	fum	Fumarate	MNXM93	P05042	21.1926	0.265575	enzyme and substrate information
G1PACT	Glucosamine-1-phosphate N-acetyltransferase	accoa	Acetyl-CoA	MNXM21	P0ACC7	0.0507359		enzyme and substrate information
G1PACT	Glucosamine-1-phosphate N-acetyltransferase	gam1p	D-Glucosamine 1-phosphate	MNXM969	P0ACC7	0.506536		enzyme and substrate information
G1PPpp	Glucose-1-phosphatase	g1p	D-Glucose 1-phosphate	MNXM89588	P19926	0.0473583		enzyme and substrate information
G1PTT	Glucose-1-phosphate thymidylyltransferase	g1p	D-Glucose 1-phosphate	MNXM89588	P37744	0.14819		enzyme and substrate information
G1PTT	Glucose-1-phosphate thymidylyltransferase	dttp	DTTP C10H13N2O14P3	MNXM394	P37744	0.2872		enzyme and substrate information
G1PTT	Glucose-1-phosphate thymidylyltransferase	g1p	D-Glucose 1-phosphate	MNXM89588	P61887	0.13934		enzyme and substrate information
G1PTT	Glucose-1-phosphate thymidylyltransferase	dttp	DTTP C10H13N2O14P3	MNXM394	P61887	0.322407		enzyme and substrate information
G1SAT	Glutamate-1-semialdehyde aminotransferase	glu1sa	L-Glutamate 1-semialdehyde	MNXM1453	P23893	0.0449136		enzyme and substrate information
G1SAT	Glutamate-1-semialdehyde aminotransferase	5aop	5-Amino-4-oxopentanoate	MNXM405	P23893	0.00655678		enzyme and substrate information
G2PPpp	Glycerol 2-phosphate phosphatase (periplasmic)	glyc2p	Glycerol 2-phosphate	MNXM2527	P0AE22	1.63948		enzyme and substrate information
G3PAT120	Glycerol-3-phosphate acyltransferase (C12:0)	glyc3p	Glycerol 3-phosphate	MNXM66	P0A7A7	0.25958		enzyme and substrate information
G3PAT120	Glycerol-3-phosphate acyltransferase (C12:0)	ddcaACP	Dodecanoyl-ACP (n-C12:0ACP)	MNXM89851	P0A7A7	0.121765		enzyme and substrate information
G3PAT140	Glycerol-3-phosphate acyltransferase (C14:0)	myrsACP	Myristoyl-ACP (n-C14:0ACP)	MNXM89779	P0A7A7	0.322407		enzyme and substrate information
G3PAT140	Glycerol-3-phosphate acyltransferase (C14:0)	glyc3p	Glycerol 3-phosphate	MNXM66	P0A7A7	1.53257		enzyme and substrate information
G3PAT141	Glycerol-3-phosphate acyltransferase (C14:1)	tdeACP	Cis-tetradec-7-enoyl-[acyl-carrier protein] (n-C14:1)	MNXM162426	P0A7A7	0.0586375		enzyme and substrate information
G3PAT141	Glycerol-3-phosphate acyltransferase (C14:1)	glyc3p	Glycerol 3-phosphate	MNXM66	P0A7A7	0.144164		enzyme and substrate information
G3PAT160	Glycerol-3-phosphate acyltransferase (C16:0)	glyc3p	Glycerol 3-phosphate	MNXM66	P0A7A7	0.0851043		enzyme and substrate information
G3PAT160	Glycerol-3-phosphate acyltransferase (C16:0)	palmACP	Palmitoyl-ACP (n-C16:0ACP)	MNXM2026	P0A7A7	0.0516709		enzyme and substrate information
G3PAT161	Glycerol-3-phosphate acyltransferase (C16:1)	hdeACP	Cis-hexadec-9-enoyl-[acyl-carrier protein] (n-C16:1)	MNXM89949	P0A7A7	0.251424		enzyme and substrate information
G3PAT161	Glycerol-3-phosphate acyltransferase (C16:1)	glyc3p	Glycerol 3-phosphate	MNXM66	P0A7A7	0.612412		enzyme and substrate information
G3PAT180	Glycerol-3-phosphate acyltransferase (C18:0)	glyc3p	Glycerol 3-phosphate	MNXM66	P0A7A7	0.0851043		enzyme and substrate information
G3PAT180	Glycerol-3-phosphate acyltransferase (C18:0)	ocdcaACP	Octadecanoyl-ACP (n-C18:0ACP)	MNXM3075	P0A7A7	0.0516709		enzyme and substrate information
G3PAT181	Glycerol-3-phosphate acyltransferase (C18:1)	glyc3p	Glycerol 3-phosphate	MNXM66	P0A7A7	1.24689		enzyme and substrate information
G3PAT181	Glycerol-3-phosphate acyltransferase (C18:1)	octeACP	Cis-octadec-11-enoyl-[acyl-carrier protein] (n-C18:1)	MNXM89950	P0A7A7	0.2872		enzyme and substrate information
G3PD2	Glycerol-3-phosphate dehydrogenase (NADP)	glyc3p	Glycerol 3-phosphate	MNXM66	P0A6S7	0.132923		enzyme and substrate information
G3PD2	Glycerol-3-phosphate dehydrogenase (NADP)	nadp	Nicotinamide adenine dinucleotide phosphate	MNXM5	P0A6S7	0.104325		enzyme and substrate information
G3PD2	Glycerol-3-phosphate dehydrogenase (NADP)	dhap	Dihydroxyacetone phosphate	MNXM77	P0A6S7	0.0486578		enzyme and substrate information
G3PD2	Glycerol-3-phosphate dehydrogenase (NADP)	nadph	Nicotinamide adenine dinucleotide phosphate - reduced	MNXM6	P0A6S7	0.0449136		enzyme and substrate information
G3PD5	Glycerol-3-phosphate dehydrogenase (ubiquinone-8)	q8	Ubiquinone-8	MNXM232		0.115477		substrate information
G3PD5	Glycerol-3-phosphate dehydrogenase (ubiquinone-8)	glyc3p	Glycerol 3-phosphate	MNXM66	P13035	1.57693		enzyme and substrate information
G3PD5	Glycerol-3-phosphate dehydrogenase (ubiquinone-8)	q8	Ubiquinone-8	MNXM232	P13035	0.322407		enzyme and substrate information
G3PD5	Glycerol-3-phosphate dehydrogenase (ubiquinone-8)	glyc3p	Glycerol 3-phosphate	MNXM66		0.728262		substrate information
G3PD6	Glycerol-3-phosphate dehydrogenase (menaquinone-8)	mqn8	Menaquinone 8	MNXM509		0.134195		substrate information
G3PD6	Glycerol-3-phosphate dehydrogenase (menaquinone-8)	glyc3p	Glycerol 3-phosphate	MNXM66		0.728262		substrate information
G3PD7	Glycerol-3-phosphate dehydrogenase (demethylmenaquinone-8)	2dmmq8	2-Demethylmenaquinone 8	MNXM2178		0.0487879		substrate information
G3PD7	Glycerol-3-phosphate dehydrogenase (demethylmenaquinone-8)	glyc3p	Glycerol 3-phosphate	MNXM66		0.728262		substrate information
G3PT	Glycerol-3-phosphatase	glyc3p	Glycerol 3-phosphate	MNXM66	P75792	0.0917626		enzyme and substrate information
G5SADs	L-glutamate 5-semialdehyde dehydratase (spontaneous)	glu5sa	L-Glutamate 5-semialdehyde	MNXM245		0.974686		substrate information
G5SD	Glutamate-5-semialdehyde dehydrogenase	glu5p	L-Glutamate 5-phosphate	MNXM1280	P07004	0.0516709		enzyme and substrate information
G5SD	Glutamate-5-semialdehyde dehydrogenase	nadph	Nicotinamide adenine dinucleotide phosphate - reduced	MNXM6	P07004	0.139045		enzyme and substrate information
G6PDA	Glucosamine-6-phosphate deaminase	gam6p	D-Glucosamine 6-phosphate	MNXM370	P0A759	0.104325	1.10205	enzyme and substrate information
G6PDH2r	Glucose 6-phosphate dehydrogenase	nadp	Nicotinamide adenine dinucleotide phosphate	MNXM5	P0AC53	0.13934		enzyme and substrate information
G6PDH2r	Glucose 6-phosphate dehydrogenase	nadph	Nicotinamide adenine dinucleotide phosphate - reduced	MNXM6	P0AC53	0.14819		enzyme and substrate information
G6PDH2r	Glucose 6-phosphate dehydrogenase	g6p	D-Glucose 6-phosphate	MNXM160	P0AC53	0.352677		enzyme and substrate information
G6PDH2r	Glucose 6-phosphate dehydrogenase	6pgl	6-phospho-D-glucono-1,5-lactone	MNXM429	P0AC53	0.223152		enzyme and substrate information
G6PP	Glucose-6-phosphate phosphatase	g6p	D-Glucose 6-phosphate	MNXM160	P75792	0.0200697		enzyme and substrate information
GAL1PPpp	D-galactose 1-phosphatase	gal1p	Alpha-D-Galactose 1-phosphate	MNXM336	P19926	0.00655678		enzyme and substrate information
GALCTD	Galactarate dehydratase	galct__D	D-Galactarate	MNXM1080	P39829	0.0820685		enzyme and substrate information
GALCTLO	L-galactonate oxidoreductase	galctn__L	L-Galactonate	MNXM636	P39400	0.111727		enzyme and substrate information
GALCTLO	L-galactonate oxidoreductase	nad	Nicotinamide adenine dinucleotide	MNXM8	P39400	0.0851043		enzyme and substrate information
GALCTND	Galactonate dehydratase	galctn__D	D-Galactonate	MNXM1734	Q6BF17	0.0516709		enzyme and substrate information
GALKr	Galactokinase	gal	D-Galactose	MNXM390	P71242	0.0586375		enzyme and substrate information
GALKr	Galactokinase	adp	ADP C10H12N5O10P2	MNXM7	P71242	0.0917626		enzyme and substrate information
GALKr	Galactokinase	atp	ATP C10H12N5O13P3	MNXM3	P71242	0.132843		enzyme and substrate information
GALKr	Galactokinase	adp	ADP C10H12N5O10P2	MNXM7	P0A6T3	0.0917626		enzyme and substrate information
GALKr	Galactokinase	gal1p	Alpha-D-Galactose 1-phosphate	MNXM336	P0A6T3	0.0516709		enzyme and substrate information
GALKr	Galactokinase	atp	ATP C10H12N5O13P3	MNXM3	P0A6T3	0.617668		enzyme and substrate information
GALKr	Galactokinase	gal	D-Galactose	MNXM390	P0A6T3	0.251424		enzyme and substrate information
GALKr	Galactokinase	gal1p	Alpha-D-Galactose 1-phosphate	MNXM336	P71242	0.0516709		enzyme and substrate information
GALM2pp	Aldose-1-epimerase	gal_bD	Beta D-Galactose	MNXM112	P0A9C3	1.28328		enzyme and substrate information
GALS3	A-galactosidase (melibiose)	melib	Melibiose C12H22O11	MNXM8340	P06720	0.2872		enzyme and substrate information
GALT1	Galactosyltransferase I (LPS core synthesis)	gicolipa	Glucosyl-inner core oligosaccharide lipid A	MNXM55194	P27127	0.0862664		enzyme and substrate information
GALT1	Galactosyltransferase I (LPS core synthesis)	udpg	UDPglucose	MNXM722710	P27127	0.111727		enzyme and substrate information
GALUi	UTP-glucose-1-phosphate uridylyltransferase (irreversible)	g1p	D-Glucose 1-phosphate	MNXM89588	P0AEP3	0.0533566		enzyme and substrate information
GALUi	UTP-glucose-1-phosphate uridylyltransferase (irreversible)	utp	UTP C9H11N2O15P3	MNXM121	P0AEP3	0.0449136		enzyme and substrate information
GAPD	Glyceraldehyde-3-phosphate dehydrogenase	nad	Nicotinamide adenine dinucleotide	MNXM8	P0A9B2	0.104567	0.045	enzyme and substrate information
GAPD	Glyceraldehyde-3-phosphate dehydrogenase	g3p	Glyceraldehyde 3-phosphate	MNXM74	P0A9B2	0.484191		enzyme and substrate information
GAPD	Glyceraldehyde-3-phosphate dehydrogenase	nadh	Nicotinamide adenine dinucleotide - reduced	MNXM10	P0A9B2	0.511134		enzyme and substrate information
GAPD	Glyceraldehyde-3-phosphate dehydrogenase	13dpg	3-Phospho-D-glyceroyl phosphate	MNXM261	P0A9B2	0.0980062		enzyme and substrate information
GAPD	Glyceraldehyde-3-phosphate dehydrogenase	pi	Phosphate	MNXM9	P0A9B2	0.048051	0.53	enzyme and substrate information
GARFT	Phosphoribosylglycinamide formyltransferase	thf	5,6,7,8-Tetrahydrofolate	MNXM79	P08179	0.0504187		enzyme and substrate information
GARFT	Phosphoribosylglycinamide formyltransferase	fgam	N2-Formyl-N1-(5-phospho-D-ribosyl)glycinamide	MNXM453	P08179	0.270589		enzyme and substrate information
GARFT	Phosphoribosylglycinamide formyltransferase	gar	N1-(5-Phospho-D-ribosyl)glycinamide	MNXM463	P08179	0.542192		enzyme and substrate information
GARFT	Phosphoribosylglycinamide formyltransferase	10fthf	10-Formyltetrahydrofolate	MNXM237	P08179	0.128523		enzyme and substrate information
GART	GAR transformylase-T	gar	N1-(5-Phospho-D-ribosyl)glycinamide	MNXM463	P33221	0.0980062		enzyme and substrate information
GART	GAR transformylase-T	for	Formate	MNXM39	P33221	0.048051		enzyme and substrate information
GART	GAR transformylase-T	atp	ATP C10H12N5O13P3	MNXM3	P33221	0.0548877		enzyme and substrate information
GCALDD	Glycolaldehyde dehydrogenase	gcald	Glycolaldehyde	MNXM349	P25553	0.0674501		enzyme and substrate information
GCALDD	Glycolaldehyde dehydrogenase	nad	Nicotinamide adenine dinucleotide	MNXM8	P25553	0.0536728		enzyme and substrate information
GDMANE	GDP-4-dehydro-6-deoxy-D-mannose epimerase	gdpddman	GDP-4-dehydro-6-deoxy-D-mannose	MNXM516	P32055	0.511134		enzyme and substrate information
GDPDPK	GDP diphosphokinase	gdp	GDP C10H12N5O11P2	MNXM30	P0AG20	0.447014		enzyme and substrate information
GDPDPK	GDP diphosphokinase	atp	ATP C10H12N5O13P3	MNXM3	P0AG24	0.104567		enzyme and substrate information
GDPDPK	GDP diphosphokinase	atp	ATP C10H12N5O13P3	MNXM3	P0AG20	0.128523		enzyme and substrate information
GDPDPK	GDP diphosphokinase	gdp	GDP C10H12N5O11P2	MNXM30	P0AG24	0.0441002		enzyme and substrate information
GDPMNH	GDP-mannose mannosyl hydrolase	gdpmann	GDP-D-mannose	MNXM82	P32056	0.0980062		enzyme and substrate information
GDPMNP	GDP-mannose phyrophosphatase	gdpmann	GDP-D-mannose	MNXM82	P37128	0.128523		enzyme and substrate information
GF6PTA	Glutamine-fructose-6-phosphate transaminase	gln__L	L-Glutamine	MNXM37	P17169	0.0516709	0.160803	enzyme and substrate information
GF6PTA	Glutamine-fructose-6-phosphate transaminase	f6p	D-Fructose 6-phosphate	MNXM89621	P17169	0.0192443		enzyme and substrate information
GGGABADr	Gamma-glutamyl-gamma aminobutyric acid dehydrogenase	ggbutal	Gamma-glutamyl-gamma-butyraldehyde	MNXM1378	P23883	0.0318573		enzyme and substrate information
GGGABADr	Gamma-glutamyl-gamma aminobutyric acid dehydrogenase	gg4abut	Gamma-glutamyl-gamma aminobutyric acid	MNXM1406	P23883	0.0192443		enzyme and substrate information
GGGABADr	Gamma-glutamyl-gamma aminobutyric acid dehydrogenase	nadp	Nicotinamide adenine dinucleotide phosphate	MNXM5	P23883	0.104325		enzyme and substrate information
GGGABADr	Gamma-glutamyl-gamma aminobutyric acid dehydrogenase	nadph	Nicotinamide adenine dinucleotide phosphate - reduced	MNXM6	P23883	0.0516709		enzyme and substrate information
GGGABAH	Gamma-glutamyl-gamma-aminobutyric acid hydrolase	gg4abut	Gamma-glutamyl-gamma aminobutyric acid	MNXM1406	P76038	0.0263478		enzyme and substrate information
GGPTRCO	Gamma glutamyl putrescine oxidase	ggptrc	Gamma-glutamyl-putrescine	MNXM54308	P37906	0.0586375		enzyme and substrate information
GGPTRCS	Gamma glutamyl putrescine synthase	atp	ATP C10H12N5O13P3	MNXM3	P78061	0.0727534		enzyme and substrate information
GGPTRCS	Gamma glutamyl putrescine synthase	glu__L	L-Glutamate	MNXM89557	P78061	0.251424		enzyme and substrate information
GGPTRCS	Gamma glutamyl putrescine synthase	ptrc	Putrescine	MNXM118	P78061	0.0192443		enzyme and substrate information
GHMT2r	Glycine hydroxymethyltransferase, reversible	ser__L	L-Serine	MNXM53	P0A825	0.0516709		enzyme and substrate information
GHMT2r	Glycine hydroxymethyltransferase, reversible	thf	5,6,7,8-Tetrahydrofolate	MNXM79	P0A825	0.14638	0.00703	enzyme and substrate information
GHMT2r	Glycine hydroxymethyltransferase, reversible	gly	Glycine	MNXM29	P0A825	0.0272211		enzyme and substrate information
GHMT2r	Glycine hydroxymethyltransferase, reversible	mlthf	5,10-Methylenetetrahydrofolate	MNXM183	P0A825	0.14638		enzyme and substrate information
GK1	Guanylate kinase (GMP:ATP)	gdp	GDP C10H12N5O11P2	MNXM30	P60546	1.03658		enzyme and substrate information
GK1	Guanylate kinase (GMP:ATP)	gmp	GMP C10H12N5O8P	MNXM113	P60546	0.14638		enzyme and substrate information
GK1	Guanylate kinase (GMP:ATP)	atp	ATP C10H12N5O13P3	MNXM3	P60546	0.0229275		enzyme and substrate information
GK1	Guanylate kinase (GMP:ATP)	adp	ADP C10H12N5O10P2	MNXM7	P60546	0.0272211		enzyme and substrate information
GLBRAN2	1,4-alpha-glucan branching enzyme (glycogen -> bglycogen)	glycogen	Glycogen C6H10O5	MNXM55375	P07762	0.0134909		enzyme and substrate information
GLCATr	D-glucose O-acetyltransferase	accoa	Acetyl-CoA	MNXM21	P77791	0.0536728		enzyme and substrate information
GLCATr	D-glucose O-acetyltransferase	glc__D	D-Glucose	MNXM41	P77791	0.0462852		enzyme and substrate information
GLCATr	D-glucose O-acetyltransferase	acglc__D	6-Acetyl-D-glucose	MNXM722855	P77791	0.128523		enzyme and substrate information
GLCATr	D-glucose O-acetyltransferase	coa	Coenzyme A	MNXM12	P77791	0.0142573		enzyme and substrate information
GLCDpp	Glucose dehydrogenase (ubiquinone-8 as acceptor) (periplasm)	glc__D	D-Glucose	MNXM41	P15877	0.0548877		enzyme and substrate information
GLCDpp	Glucose dehydrogenase (ubiquinone-8 as acceptor) (periplasm)	q8	Ubiquinone-8	MNXM232	P15877	0.0462852		enzyme and substrate information
GLCDpp	Glucose dehydrogenase (ubiquinone-8 as acceptor) (periplasm)	glc__D	D-Glucose	MNXM41	P75804	0.128523		enzyme and substrate information
GLCDpp	Glucose dehydrogenase (ubiquinone-8 as acceptor) (periplasm)	q8	Ubiquinone-8	MNXM232	P75804	0.14638		enzyme and substrate information
GLCP	Glycogen phosphorylase	pi	Phosphate	MNXM9	P0AC86	0.14638		enzyme and substrate information
GLCP	Glycogen phosphorylase	glycogen	Glycogen C6H10O5	MNXM55375	P00490	0.0272211		enzyme and substrate information
GLCP	Glycogen phosphorylase	pi	Phosphate	MNXM9	P00490	0.14638		enzyme and substrate information
GLCP	Glycogen phosphorylase	glycogen	Glycogen C6H10O5	MNXM55375	P0AC86	0.0272211		enzyme and substrate information
GLCP2	Glycogen phosphorylase	pi	Phosphate	MNXM9	P00490	0.0680591		enzyme and substrate information
GLCP2	Glycogen phosphorylase	bglycogen	Branching glycogen	MNXM8348	P00490	0.161133		enzyme and substrate information
GLCP2	Glycogen phosphorylase	pi	Phosphate	MNXM9	P0AC86	1.1015		enzyme and substrate information
GLCP2	Glycogen phosphorylase	bglycogen	Branching glycogen	MNXM8348	P0AC86	0.407549		enzyme and substrate information
GLCRAL	5-dehydro-4-deoxyglucarate aldolase	5dh4dglc	5-Dehydro-4-deoxy-D-glucarate	MNXM854	P23522	0.500634		enzyme and substrate information
GLCRD	Glucarate dehydratase	glcr	D-Glucarate	MNXM744	Q46915	0.161133		enzyme and substrate information
GLCRD	Glucarate dehydratase	glcr	D-Glucarate	MNXM744	P0AES2	1.1015		enzyme and substrate information
GLCS1	Glycogen synthase (ADPGlc)	adpglc	ADPglucose C16H23N5O15P2	MNXM561	P0A6U8	0.251424		enzyme and substrate information
GLCTR1	Glucosyltransferase I (LPS core synthesis)	icolipa	Inner core oligosaccharide lipid A (E coli)	MNXM57404	P25740	0.0906		enzyme and substrate information
GLCTR1	Glucosyltransferase I (LPS core synthesis)	udpg	UDPglucose	MNXM722710	P25740	0.0161644		enzyme and substrate information
GLCTR2	Glucosyltransferase II (LPS core synthesis)	udpg	UDPglucose	MNXM722710	P27128	0.0279267		enzyme and substrate information
GLCTR2	Glucosyltransferase II (LPS core synthesis)	gagicolipa	Galactosyl-glucosyl-inner core oligosaccharide lipid A	MNXM54163	P27128	0.00729933		enzyme and substrate information
GLCTR3	Glucosyltransferase III (LPS core synthesis)	udpg	UDPglucose	MNXM722710	P27129	0.14638		enzyme and substrate information
GLCTR3	Glucosyltransferase III (LPS core synthesis)	ggagicolipa	Glucosyl-galactosyl-glucosyl-inner core oligosaccharide lipid A	MNXM55192	P27129	0.0961221		enzyme information
GLDBRAN2	Glycogen debranching enzyme (bglycogen -> glycogen)	bglycogen	Branching glycogen	MNXM8348	P15067	0.473214		enzyme and substrate information
GLGC	Glucose-1-phosphate adenylyltransferase	atp	ATP C10H12N5O13P3	MNXM3	P0A6V1	0.513273	0.59	enzyme and substrate information
GLGC	Glucose-1-phosphate adenylyltransferase	g1p	D-Glucose 1-phosphate	MNXM89588	P0A6V1	0.270589	0.017	enzyme and substrate information
GLNS	Glutamine synthetase	glu__L	L-Glutamate	MNXM89557	P78061	0.061505		enzyme and substrate information
GLNS	Glutamine synthetase	atp	ATP C10H12N5O13P3	MNXM3	P0A9C5	0.0457146		enzyme and substrate information
GLNS	Glutamine synthetase	glu__L	L-Glutamate	MNXM89557	P0A9C5	0.0548877		enzyme and substrate information
GLNS	Glutamine synthetase	nh4	Ammonium	MNXM15	P78061	0.0536728		enzyme and substrate information
GLNS	Glutamine synthetase	atp	ATP C10H12N5O13P3	MNXM3	P78061	0.0980062		enzyme and substrate information
GLNS	Glutamine synthetase	nh4	Ammonium	MNXM15	P0A9C5	0.0441002		enzyme and substrate information
GLNTRS	Glutaminyl-tRNA synthetase	atp	ATP C10H12N5O13P3	MNXM3	P00962	0.473214		enzyme and substrate information
GLNTRS	Glutaminyl-tRNA synthetase	trnagln	TRNA(Gln)	MNXM71	P00962	0.203023		enzyme information
GLNTRS	Glutaminyl-tRNA synthetase	gln__L	L-Glutamine	MNXM37	P00962	0.128523	0.26	enzyme and substrate information
GLTPD	Galactitol-1-phosphate dehydrogenase	nadh	Nicotinamide adenine dinucleotide - reduced	MNXM10	P0A9S3	0.0291509		enzyme and substrate information
GLTPD	Galactitol-1-phosphate dehydrogenase	nad	Nicotinamide adenine dinucleotide	MNXM8	P0A9S3	0.0764634		enzyme and substrate information
GLTPD	Galactitol-1-phosphate dehydrogenase	galt1p	Galactitol 1-phosphate	MNXM1667	P0A9S3	0.0356916		enzyme and substrate information
GLTPD	Galactitol-1-phosphate dehydrogenase	tag6p__D	D-Tagatose 6-phosphate	MNXM795	P0A9S3	0.111727		enzyme and substrate information
GLU5K	Glutamate 5-kinase	atp	ATP C10H12N5O13P3	MNXM3	P0A7B5	0.0272211	2	enzyme and substrate information
GLU5K	Glutamate 5-kinase	glu__L	L-Glutamate	MNXM89557	P0A7B5	0.14638		enzyme and substrate information
GLUABUTt7pp	4-aminobutyrate/glutamate antiport (periplasm)	4abut	4-Aminobutanoate	MNXM192	P63235	0.0309729		enzyme and substrate information
GLUABUTt7pp	4-aminobutyrate/glutamate antiport (periplasm)	glu__L	L-Glutamate	MNXM89557	P63235	0.108561		enzyme and substrate information
GLUABUTt7pp	4-aminobutyrate/glutamate antiport (periplasm)	glu__L	L-Glutamate	MNXM89557	P63235	0.1638		enzyme and substrate information
GLUABUTt7pp	4-aminobutyrate/glutamate antiport (periplasm)	4abut	4-Aminobutanoate	MNXM192	P63235	0.0272211		enzyme and substrate information
GLUCYS	Gamma-glutamylcysteine synthetase	glu__L	L-Glutamate	MNXM89557	P0A6W9	2.90373	0.841083	enzyme and substrate information
GLUCYS	Gamma-glutamylcysteine synthetase	cys__L	L-Cysteine	MNXM55	P0A6W9	0.292218		enzyme and substrate information
GLUCYS	Gamma-glutamylcysteine synthetase	atp	ATP C10H12N5O13P3	MNXM3	P0A6W9	0.511031	0.1	enzyme and substrate information
GLUDC	Glutamate Decarboxylase	glu__L	L-Glutamate	MNXM89557	P69908	0.00407141		enzyme and substrate information
GLUDC	Glutamate Decarboxylase	glu__L	L-Glutamate	MNXM89557	P69910	0.0161644	2.32	enzyme and substrate information
GLUDy	Glutamate dehydrogenase (NADP)	glu__L	L-Glutamate	MNXM89557	P00370	1.03051		enzyme and substrate information
GLUDy	Glutamate dehydrogenase (NADP)	nadp	Nicotinamide adenine dinucleotide phosphate	MNXM5	P00370	1.58457	0.0184	enzyme and substrate information
GLUDy	Glutamate dehydrogenase (NADP)	nadph	Nicotinamide adenine dinucleotide phosphate - reduced	MNXM6	P00370	3.16151		enzyme and substrate information
GLUDy	Glutamate dehydrogenase (NADP)	nh4	Ammonium	MNXM15	P00370	0.0215827		enzyme and substrate information
GLUDy	Glutamate dehydrogenase (NADP)	akg	2-Oxoglutarate	MNXM20	P00370	0.391218		enzyme and substrate information
GLUN	Glutaminase	gln__L	L-Glutamine	MNXM37	P77454	0.0309729		enzyme and substrate information
GLUN	Glutaminase	gln__L	L-Glutamine	MNXM37	P0A6W0	0.1638	14.9459	enzyme and substrate information
GLUN	Glutaminase	gln__L	L-Glutamine	MNXM37	P05041	0.0272211		enzyme and substrate information
GLUNpp	Glutaminase	gln__L	L-Glutamine	MNXM37	P00805	0.108561		enzyme and substrate information
GLUPRT	Glutamine phosphoribosyldiphosphate amidotransferase	prpp	5-Phospho-alpha-D-ribose 1-diphosphate	MNXM91	P0AG16	0.14638		enzyme and substrate information
GLUPRT	Glutamine phosphoribosyldiphosphate amidotransferase	gln__L	L-Glutamine	MNXM37	P0AG16	0.0229275		enzyme and substrate information
GLUR	Glutamate racemase	glu__D	D-Glutamate	MNXM331	P22634	0.0272211		enzyme and substrate information
GLUR	Glutamate racemase	glu__L	L-Glutamate	MNXM89557	P22634	0.367182		enzyme and substrate information
GLUSy	Glutamate synthase (NADPH)	akg	2-Oxoglutarate	MNXM20		0.345773		substrate information
GLUSy	Glutamate synthase (NADPH)	gln__L	L-Glutamine	MNXM37		0.939067		substrate information
GLUSy	Glutamate synthase (NADPH)	nadph	Nicotinamide adenine dinucleotide phosphate - reduced	MNXM6		0.0276246		substrate information
GLUTRR	Glutamyl-tRNA reductase	nadph	Nicotinamide adenine dinucleotide phosphate - reduced	MNXM6	P0A6X1	0.284854		enzyme and substrate information
GLUTRR	Glutamyl-tRNA reductase	glutrna	L-Glutamyl-tRNA(Glu)	MNXM89752	P0A6X1	0.407549		enzyme and substrate information
GLUTRS	Glutamyl-tRNA synthetase	trnaglu	TRNA (Glu)	MNXM90886	P04805	0.0974607		enzyme information
GLUTRS	Glutamyl-tRNA synthetase	glu__L	L-Glutamate	MNXM89557	P04805	0.500634		enzyme and substrate information
GLUTRS	Glutamyl-tRNA synthetase	atp	ATP C10H12N5O13P3	MNXM3	P04805	0.0680591		enzyme and substrate information
GLUt4pp	Na+/glutamate symport (periplasm)	na1	Sodium	MNXM27	P0AER8	0.0308619		enzyme and substrate information
GLUt4pp	Na+/glutamate symport (periplasm)	glu__L	L-Glutamate	MNXM89557	P0AER8	0.14638		enzyme and substrate information
GLXCL	Glyoxalate carboligase	glx	Glyoxylate	MNXM69	P0AEP7	0.0308619	0.9	enzyme and substrate information
GLYALDtpp	Glyceraldehyde facilitated diffusion (periplasm)	glyald	D-Glyceraldehyde	MNXM435	P0AER0	0.14638		enzyme and substrate information
GLYALDtpp	Glyceraldehyde facilitated diffusion (periplasm)	glyald	D-Glyceraldehyde	MNXM435	P0AER0	0.0308619		enzyme and substrate information
GLYAT	Glycine C-acetyltransferase	coa	Coenzyme A	MNXM12	P0AB77	0.0247549		enzyme and substrate information
GLYAT	Glycine C-acetyltransferase	2aobut	L-2-Amino-3-oxobutanoate	MNXM114087	P0AB77	0.108561		enzyme and substrate information
GLYAT	Glycine C-acetyltransferase	gly	Glycine	MNXM29	P0AB77	0.0281592		enzyme and substrate information
GLYAT	Glycine C-acetyltransferase	accoa	Acetyl-CoA	MNXM21	P0AB77	0.1638		enzyme and substrate information
GLYC3Pt6pp	Glycerol-3-phosphate : phosphate antiporter (periplasm)	glyc3p	Glycerol 3-phosphate	MNXM66	P08194	1.13196		enzyme and substrate information
GLYC3Pt6pp	Glycerol-3-phosphate : phosphate antiporter (periplasm)	pi	Phosphate	MNXM9	P08194	0.0686964		enzyme and substrate information
GLYCDx	Glycerol dehydrogenase	nad	Nicotinamide adenine dinucleotide	MNXM8	P0A9S5	0.0308619		enzyme and substrate information
GLYCDx	Glycerol dehydrogenase	glyc	Glycerol	MNXM89612	P0A9S5	0.14638		enzyme and substrate information
GLYCK	Glycerate kinase	glyc__R	(R)-Glycerate	MNXM189	P77364	0.0281592		enzyme and substrate information
GLYCK	Glycerate kinase	atp	ATP C10H12N5O13P3	MNXM3	P77364	0.1638		enzyme and substrate information
GLYCK2	Glycerate kinase	glyc__R	(R)-Glycerate	MNXM189	P23524	0.110699	0.0693974	enzyme and substrate information
GLYCK2	Glycerate kinase	atp	ATP C10H12N5O13P3	MNXM3	P23524	0.104325	0.155563	enzyme and substrate information
GLYCL	Glycine Cleavage System	gly	Glycine	MNXM29		1.53154		substrate information
GLYCL	Glycine Cleavage System	thf	5,6,7,8-Tetrahydrofolate	MNXM79		0.0908736		substrate information
GLYCL	Glycine Cleavage System	nad	Nicotinamide adenine dinucleotide	MNXM8		0.173928		substrate information
GLYCLTDx	Glycolate dehydrogenase (NAD)	nadh	Nicotinamide adenine dinucleotide - reduced	MNXM10	P75913	0.0516709		enzyme and substrate information
GLYCLTDx	Glycolate dehydrogenase (NAD)	glx	Glyoxylate	MNXM69	P37666	1.07672		enzyme and substrate information
GLYCLTDx	Glycolate dehydrogenase (NAD)	nadh	Nicotinamide adenine dinucleotide - reduced	MNXM10	P37666	0.251424		enzyme and substrate information
GLYCLTDx	Glycolate dehydrogenase (NAD)	glx	Glyoxylate	MNXM69	P75913	0.110699		enzyme and substrate information
GLYCLTDy	Glycolate dehydrogenase (NADP)	nadph	Nicotinamide adenine dinucleotide phosphate - reduced	MNXM6	P75913	0.111727		enzyme and substrate information
GLYCLTDy	Glycolate dehydrogenase (NADP)	glx	Glyoxylate	MNXM69	P75913	0.106897		enzyme and substrate information
GLYCLTDy	Glycolate dehydrogenase (NADP)	nadph	Nicotinamide adenine dinucleotide phosphate - reduced	MNXM6	P37666	0.2872		enzyme and substrate information
GLYCLTDy	Glycolate dehydrogenase (NADP)	glx	Glyoxylate	MNXM69	P37666	1.91294		enzyme and substrate information
GLYCTO2	Glycolate oxidase	glyclt	Glycolate C2H3O3	MNXM222		0.61977		substrate information
GLYCTO2	Glycolate oxidase	q8	Ubiquinone-8	MNXM232		0.115477		substrate information
GLYCTO3	Glycolate oxidase	glyclt	Glycolate C2H3O3	MNXM222		0.61977		substrate information
GLYCTO3	Glycolate oxidase	mqn8	Menaquinone 8	MNXM509		0.134195		substrate information
GLYCTO4	Glycolate oxidase	glyclt	Glycolate C2H3O3	MNXM222		0.61977		substrate information
GLYCTO4	Glycolate oxidase	2dmmq8	2-Demethylmenaquinone 8	MNXM2178		0.0487879		substrate information
GLYK	Glycerol kinase	atp	ATP C10H12N5O13P3	MNXM3	P0A6F3	0.0535285		enzyme and substrate information
GLYK	Glycerol kinase	glyc	Glycerol	MNXM89612	P0A6F3	0.0548877		enzyme and substrate information
GLYOX	Hydroxyacylglutathione hydrolase	lgt__S	(R)-S-Lactoylglutathione	MNXM1253	P0AC84	1.91294		enzyme and substrate information
GLYOX3	Glyoxalase III	mthgxl	Methylglyoxal	MNXM310		0.885707		substrate information
GLYTRS	Glycyl-tRNA synthetase	atp	ATP C10H12N5O13P3	MNXM3		0.190308		substrate information
GLYTRS	Glycyl-tRNA synthetase	trnagly	TRNA(Gly)	MNXM90340		0.170752		mean
GLYTRS	Glycyl-tRNA synthetase	gly	Glycine	MNXM29		1.53154		substrate information
GMAND	GDP-D-mannose dehydratase	gdpmann	GDP-D-mannose	MNXM82	P0AC88	0.14638		enzyme and substrate information
GMHEPAT	D-glycero-D-manno-hepose 1-phosphate adenyltransferase	gmhep1p	D-Glycero-D-manno-heptose 1-phosphate	MNXM1661	P76658	0.0161644		enzyme and substrate information
GMHEPAT	D-glycero-D-manno-hepose 1-phosphate adenyltransferase	atp	ATP C10H12N5O13P3	MNXM3	P76658	0.0308619		enzyme and substrate information
GMHEPK	D-glycero-D-manno-heptose 7-phosphate kinase	atp	ATP C10H12N5O13P3	MNXM3	P76658	0.00442349		enzyme and substrate information
GMHEPK	D-glycero-D-manno-heptose 7-phosphate kinase	gmhep7p	D-Glycero-D-manno-heptose 7-phosphate	MNXM722761	P76658	0.0198308		enzyme and substrate information
GMHEPPA	D-glycero-D-manno-heptose 1,7-bisphosphate phosphatase	gmhep17bp	D-Glycero-D-manno-heptose 1,7-bisphosphate	MNXM48518	P63228	0.0209158		enzyme and substrate information
GMPR	GMP reductase	gmp	GMP C10H12N5O8P	MNXM113	P60560	0.157947		enzyme and substrate information
GMPR	GMP reductase	nadph	Nicotinamide adenine dinucleotide phosphate - reduced	MNXM6	P60560	0.14638		enzyme and substrate information
GMPS2	GMP synthase	atp	ATP C10H12N5O13P3	MNXM3	P04079	0.0308619	0.155566	enzyme and substrate information
GMPS2	GMP synthase	gln__L	L-Glutamine	MNXM37	P04079	0.14638	1.6	enzyme and substrate information
GMPS2	GMP synthase	xmp	Xanthosine 5'-phosphate	MNXM298	P04079	0.0308619	0.0683253	enzyme and substrate information
GND	Phosphogluconate dehydrogenase	6pgc	6-Phospho-D-gluconate	MNXM325	P00350	0.108561	0.093	enzyme and substrate information
GND	Phosphogluconate dehydrogenase	nadp	Nicotinamide adenine dinucleotide phosphate	MNXM5	P00350	0.0247549	0.049	enzyme and substrate information
GNK	Gluconokinase	glcn	D-Gluconate	MNXM341	P39208	0.0308619		enzyme and substrate information
GNK	Gluconokinase	atp	ATP C10H12N5O13P3	MNXM3	P46859	0.0161644		enzyme and substrate information
GNK	Gluconokinase	glcn	D-Gluconate	MNXM341	P46859	0.00442349		enzyme and substrate information
GNK	Gluconokinase	atp	ATP C10H12N5O13P3	MNXM3	P39208	0.14638		enzyme and substrate information
GOFUCR	GDP-4-oxo-L-fucose reductase	gdpofuc	GDP-4-oxo-L-fucose	MNXM54801	P32055	2.81879		enzyme and substrate information
GOFUCR	GDP-4-oxo-L-fucose reductase	nadph	Nicotinamide adenine dinucleotide phosphate - reduced	MNXM6	P32055	0.322407		enzyme and substrate information
GP4GH	Gp4G hydrolase	gp4g	P1,P4-Bis(5'-guanosyl) tetraphosphate	MNXM1582	P05637	0.229692		enzyme and substrate information
GPDDA1	Glycerophosphodiester phosphodiesterase (Glycerophosphocholine)	g3pc	Sn-Glycero-3-phosphocholine	MNXM367	P10908	0.0516709		enzyme and substrate information
GPDDA1pp	Glycerophosphodiester phosphodiesterase (Glycerophosphocholine)	g3pc	Sn-Glycero-3-phosphocholine	MNXM367	P09394	0.110699	2	enzyme and substrate information
GPDDA2	Glycerophosphodiester phosphodiesterase (Glycerophosphoethanolamine)	g3pe	Sn-Glycero-3-phosphoethanolamine	MNXM368	P10908	0.0516709		enzyme and substrate information
GPDDA2pp	Glycerophosphodiester phosphodiesterase (Glycerophosphoethanolamine)	g3pe	Sn-Glycero-3-phosphoethanolamine	MNXM368	P09394	0.220576	0.22	enzyme and substrate information
GPDDA3	Glycerophosphodiester phosphodiesterase (Glycerophosphoserine)	g3ps	Glycerophosphoserine	MNXM97117	P10908	0.0586375		enzyme and substrate information
GPDDA3pp	Glycerophosphodiester phosphodiesterase (Glycerophosphoserine)	g3ps	Glycerophosphoserine	MNXM97117	P09394	0.0591773		enzyme and substrate information
GPDDA4	Glycerophosphodiester phosphodiesterase (Glycerophosphoglycerol)	g3pg	Glycerophosphoglycerol	MNXM598	P10908	0.0449136		enzyme and substrate information
GPDDA4pp	Glycerophosphodiester phosphodiesterase (Glycerophosphoglycerol)	g3pg	Glycerophosphoglycerol	MNXM598	P09394	0.0198308		enzyme and substrate information
GPDDA5	Glycerophosphodiester phosphodiesterase (Glycerophosphoinositol)	g3pi	Sn-Glycero-3-phospho-1-inositol	MNXM1517	P10908	0.0767916		enzyme and substrate information
GPDDA5pp	Glycerophosphodiester phosphodiesterase (Glycerophosphoinositol)	g3pi	Sn-Glycero-3-phospho-1-inositol	MNXM1517	P09394	0.0536728		enzyme and substrate information
GRTT	Geranyltranstransferase	ipdp	Isopentenyl diphosphate	MNXM83	P22939	0.363275		enzyme and substrate information
GRTT	Geranyltranstransferase	grdp	Geranyl diphosphate	MNXM100	P22939	0.259783		enzyme and substrate information
GRXR	Glutaredoxin reductase	grxox	Glutaredoxin (oxidized)	MNXM90831	P0AC62	0.194611		enzyme information
GRXR	Glutaredoxin reductase	grxox	Glutaredoxin (oxidized)	MNXM90831	P0AC59	0.18346		enzyme information
GRXR	Glutaredoxin reductase	grxox	Glutaredoxin (oxidized)	MNXM90831	P0AC69	0.146841		enzyme information
GRXR	Glutaredoxin reductase	grxox	Glutaredoxin (oxidized)	MNXM90831	P68688	0.121169		enzyme information
GRXR	Glutaredoxin reductase	gthrd	Reduced glutathione	MNXM57	P0AC62	0.379667		enzyme and substrate information
GRXR	Glutaredoxin reductase	gthrd	Reduced glutathione	MNXM57	P0AC59	0.247866		enzyme and substrate information
GRXR	Glutaredoxin reductase	gthrd	Reduced glutathione	MNXM57	P68688	0.00844758		enzyme and substrate information
GRXR	Glutaredoxin reductase	gthrd	Reduced glutathione	MNXM57	P0AC69	0.0314817		enzyme and substrate information
GSNK	Guanosine kinase	atp	ATP C10H12N5O13P3	MNXM3	P0AEW6	0.220576	0.601747	enzyme and substrate information
GSNK	Guanosine kinase	gsn	Guanosine	MNXM401	P0AEW6	0.0443159	0.0061	enzyme and substrate information
GSPMDA	Glutathionylspermidine amidase	gtspmd	Glutathionylspermidine	MNXM1329	P0AES0	0.223152		enzyme and substrate information
GSPMDS	Glutathionylspermidine synthetase	atp	ATP C10H12N5O13P3	MNXM3	P0AES0	2.81879		enzyme and substrate information
GSPMDS	Glutathionylspermidine synthetase	gthrd	Reduced glutathione	MNXM57	P0AES0	0.352677	0.218	enzyme and substrate information
GSPMDS	Glutathionylspermidine synthetase	spmd	Spermidine	MNXM124	P0AES0	0.110699	0.076	enzyme and substrate information
GTHOr	Glutathione oxidoreductase	nadph	Nicotinamide adenine dinucleotide phosphate - reduced	MNXM6	P06715	0.110699		enzyme and substrate information
GTHOr	Glutathione oxidoreductase	gthox	Oxidized glutathione	MNXM151	P06715	0.0266995		enzyme and substrate information
GTHOr	Glutathione oxidoreductase	nadp	Nicotinamide adenine dinucleotide phosphate	MNXM5	P06715	0.110699		enzyme and substrate information
GTHOr	Glutathione oxidoreductase	gthrd	Reduced glutathione	MNXM57	P06715	0.0266995		enzyme and substrate information
GTHRDHpp	Glutathione hydralase (periplasmic)	gthrd	Reduced glutathione	MNXM57	P18956	0.0266995		enzyme and substrate information
GTHRDabc2pp	Glutathione export via ABC system (cytoplasm to periplasm)	gthrd	Reduced glutathione	MNXM57		0.337451		substrate information
GTHRDabc2pp	Glutathione export via ABC system (cytoplasm to periplasm)	atp	ATP C10H12N5O13P3	MNXM3		0.190308		substrate information
GTHRDabcpp	Reduced glutathione via ABC system (periplasm)	atp	ATP C10H12N5O13P3	MNXM3	P75796	0.031548		enzyme and substrate information
GTHRDabcpp	Reduced glutathione via ABC system (periplasm)	gthrd	Reduced glutathione	MNXM57	P75796	0.13165		enzyme and substrate information
GTHS	Glutathione synthetase	atp	ATP C10H12N5O13P3	MNXM3	P04425	0.853263		enzyme and substrate information
GTHS	Glutathione synthetase	glucys	Gamma-L-Glutamyl-L-cysteine	MNXM412	P04425	0.267668		enzyme and substrate information
GTHS	Glutathione synthetase	gly	Glycine	MNXM29	P04425	0.503688		enzyme and substrate information
GTPCI	GTP cyclohydrolase I	gtp	GTP C10H12N5O14P3	MNXM51	P0A6T5	0.53689		enzyme and substrate information
GTPCII2	GTP cyclohydrolase II (25drapp)	gtp	GTP C10H12N5O14P3	MNXM51	P0A7I7	0.687774		enzyme and substrate information
GTPDPDP	Guanosine-5'-triphosphate,3'-diphosphate diphosphatase	gdptp	Guanosine 3'-diphosphate 5'-triphosphate	MNXM1561	P25552	0.162737		enzyme and substrate information
GTPDPK	GTP diphosphokinase	atp	ATP C10H12N5O13P3	MNXM3	P0AG20	0.420273		enzyme and substrate information
GTPDPK	GTP diphosphokinase	gtp	GTP C10H12N5O14P3	MNXM51	P0AG20	0.5409		enzyme and substrate information
GTPHs	GTP amine hydrolysis (spontaneous)	gtp	GTP C10H12N5O14P3	MNXM51		0.0584515		substrate information
GUAD	Guanine deaminase	gua	Guanine	MNXM259	P76641	0.53532	0.21	enzyme and substrate information
GUAPRT	Guanine phosphoribosyltransferase	gua	Guanine	MNXM259	P0A9M2	0.352366		enzyme and substrate information
GUAPRT	Guanine phosphoribosyltransferase	prpp	5-Phospho-alpha-D-ribose 1-diphosphate	MNXM91	P0A9M2	0.421854		enzyme and substrate information
GUAPRT	Guanine phosphoribosyltransferase	gua	Guanine	MNXM259	P0A9M5	0.352366	0.0043	enzyme and substrate information
GUAPRT	Guanine phosphoribosyltransferase	prpp	5-Phospho-alpha-D-ribose 1-diphosphate	MNXM91	P0A9M5	0.0137578	0.139	enzyme and substrate information
GUI1	Glucuronate isomerase (D-glucuronate)	glcur	D-Glucuronate	MNXM241	P0A8G3	0.10835	0.740545	enzyme and substrate information
GUI1	Glucuronate isomerase (D-glucuronate)	fruur	D-Fructuronate	MNXM1660	P0A8G3	0.238183		enzyme and substrate information
GUI2	Glucuronate isomerase (D-galacturonate)	galur	D-Galacturonate	MNXM48464	P0A8G3	0.116186		enzyme and substrate information
GUI2	Glucuronate isomerase (D-galacturonate)	tagur	D-Tagaturonate	MNXM1423	P0A8G3	0.416708		enzyme and substrate information
GUR1PPpp	Glucuronate 1-phosphate phosphatase (periplasm)	glcur1p	D-Glucuronate 1-phosphate	MNXM1165		0.197328		substrate information
H2SO	Hydrogen sulfide oxidation	h2s	Hydrogen sulfide	MNXM89582		0.177313		substrate information
HACD1i	3-hydroxyacyl-CoA dehydrogenase (acetoacetyl-CoA)	nad	Nicotinamide adenine dinucleotide	MNXM8	P77399	0.0341366		enzyme and substrate information
HACD1i	3-hydroxyacyl-CoA dehydrogenase (acetoacetyl-CoA)	3hbcoa	(S)-3-Hydroxybutanoyl-CoA	MNXM446	P77399	0.110484		enzyme and substrate information
HACD1i	3-hydroxyacyl-CoA dehydrogenase (acetoacetyl-CoA)	nad	Nicotinamide adenine dinucleotide	MNXM8	P21177	0.00395121		enzyme and substrate information
HACD1i	3-hydroxyacyl-CoA dehydrogenase (acetoacetyl-CoA)	3hbcoa	(S)-3-Hydroxybutanoyl-CoA	MNXM446	P21177	0.124699		enzyme and substrate information
HACD2i	3-hydroxyacyl-CoA dehydrogenase (3-oxohexanoyl-CoA)	nad	Nicotinamide adenine dinucleotide	MNXM8	P21177	0.0485666		enzyme and substrate information
HACD2i	3-hydroxyacyl-CoA dehydrogenase (3-oxohexanoyl-CoA)	3hhcoa	(S)-3-Hydroxyhexanoyl-CoA	MNXM757	P21177	0.118348		enzyme and substrate information
HACD2i	3-hydroxyacyl-CoA dehydrogenase (3-oxohexanoyl-CoA)	nad	Nicotinamide adenine dinucleotide	MNXM8	P77399	0.0176499		enzyme and substrate information
HACD2i	3-hydroxyacyl-CoA dehydrogenase (3-oxohexanoyl-CoA)	3hhcoa	(S)-3-Hydroxyhexanoyl-CoA	MNXM757	P77399	0.0633619		enzyme and substrate information
HACD3i	3-hydroxyacyl-CoA dehydrogenase (3-oxooctanoyl-CoA)	nad	Nicotinamide adenine dinucleotide	MNXM8	P21177	0.0512905		enzyme and substrate information
HACD3i	3-hydroxyacyl-CoA dehydrogenase (3-oxooctanoyl-CoA)	3hocoa	(S)-3-Hydroxyoctanoyl-CoA	MNXM766	P21177	0.0176499		enzyme and substrate information
HACD3i	3-hydroxyacyl-CoA dehydrogenase (3-oxooctanoyl-CoA)	3hocoa	(S)-3-Hydroxyoctanoyl-CoA	MNXM766	P77399	0.0131628		enzyme and substrate information
HACD3i	3-hydroxyacyl-CoA dehydrogenase (3-oxooctanoyl-CoA)	nad	Nicotinamide adenine dinucleotide	MNXM8	P77399	0.0406816		enzyme and substrate information
HACD4i	3-hydroxyacyl-CoA dehydrogenase (3-oxodecanoyl-CoA)	nad	Nicotinamide adenine dinucleotide	MNXM8	P21177	0.0252983		enzyme and substrate information
HACD4i	3-hydroxyacyl-CoA dehydrogenase (3-oxodecanoyl-CoA)	3hdcoa	(S)-3-Hydroxydecanoyl-CoA	MNXM674	P21177	0.0420681		enzyme and substrate information
HACD4i	3-hydroxyacyl-CoA dehydrogenase (3-oxodecanoyl-CoA)	3hdcoa	(S)-3-Hydroxydecanoyl-CoA	MNXM674	P77399	0.0438716		enzyme and substrate information
HACD4i	3-hydroxyacyl-CoA dehydrogenase (3-oxodecanoyl-CoA)	nad	Nicotinamide adenine dinucleotide	MNXM8	P77399	0.0700885		enzyme and substrate information
HACD5i	3-hydroxyacyl-CoA dehydrogenase (3-oxododecanoyl-CoA)	3hddcoa	(S)-3-Hydroxydodecanoyl-CoA	MNXM733	P77399	1.07672		enzyme and substrate information
HACD5i	3-hydroxyacyl-CoA dehydrogenase (3-oxododecanoyl-CoA)	nad	Nicotinamide adenine dinucleotide	MNXM8	P77399	0.16433		enzyme and substrate information
HACD5i	3-hydroxyacyl-CoA dehydrogenase (3-oxododecanoyl-CoA)	3hddcoa	(S)-3-Hydroxydodecanoyl-CoA	MNXM733	P21177	0.00461959		enzyme and substrate information
HACD5i	3-hydroxyacyl-CoA dehydrogenase (3-oxododecanoyl-CoA)	nad	Nicotinamide adenine dinucleotide	MNXM8	P21177	0.0191967		enzyme and substrate information
HACD6i	3-hydroxyacyl-CoA dehydrogenase (3-oxotetradecanoyl-CoA)	nad	Nicotinamide adenine dinucleotide	MNXM8	P77399	1.31141		enzyme and substrate information
HACD6i	3-hydroxyacyl-CoA dehydrogenase (3-oxotetradecanoyl-CoA)	3htdcoa	(S)-3-Hydroxytetradecanoyl-CoA	MNXM767	P77399	1.90325		enzyme and substrate information
HACD6i	3-hydroxyacyl-CoA dehydrogenase (3-oxotetradecanoyl-CoA)	nad	Nicotinamide adenine dinucleotide	MNXM8	P21177	0.125357		enzyme and substrate information
HACD6i	3-hydroxyacyl-CoA dehydrogenase (3-oxotetradecanoyl-CoA)	3htdcoa	(S)-3-Hydroxytetradecanoyl-CoA	MNXM767	P21177	0.0172306		enzyme and substrate information
HACD7i	3-hydroxyacyl-CoA dehydrogenase (3-oxohexadecanoyl-CoA)	nad	Nicotinamide adenine dinucleotide	MNXM8	P21177	0.0330133		enzyme and substrate information
HACD7i	3-hydroxyacyl-CoA dehydrogenase (3-oxohexadecanoyl-CoA)	nad	Nicotinamide adenine dinucleotide	MNXM8	P77399	0.0688879		enzyme and substrate information
HACD7i	3-hydroxyacyl-CoA dehydrogenase (3-oxohexadecanoyl-CoA)	3hhdcoa	(S)-3-Hydroxyhexadecanoyl-CoA	MNXM825	P77399	0.0330133		enzyme and substrate information
HACD7i	3-hydroxyacyl-CoA dehydrogenase (3-oxohexadecanoyl-CoA)	3hhdcoa	(S)-3-Hydroxyhexadecanoyl-CoA	MNXM825	P21177	0.0824846		enzyme and substrate information
HACD8i	3-hydroxyacyl-CoA dehydrogenase (3-oxooctadecanoyl-CoA)	nad	Nicotinamide adenine dinucleotide	MNXM8	P21177	0.886858		enzyme and substrate information
HACD8i	3-hydroxyacyl-CoA dehydrogenase (3-oxooctadecanoyl-CoA)	3hodcoa	(S)-3-Hydroxyoctadecanoyl-CoA	MNXM31746	P21177	0.503688		enzyme and substrate information
HACD8i	3-hydroxyacyl-CoA dehydrogenase (3-oxooctadecanoyl-CoA)	3hodcoa	(S)-3-Hydroxyoctadecanoyl-CoA	MNXM31746	P77399	0.0772979		enzyme and substrate information
HACD8i	3-hydroxyacyl-CoA dehydrogenase (3-oxooctadecanoyl-CoA)	nad	Nicotinamide adenine dinucleotide	MNXM8	P77399	0.382418		enzyme and substrate information
HBZOPT	Hydroxybenzoate octaprenyltransferase	octdp	All-trans-Octaprenyl diphosphate	MNXM811	P0AGK1	0.00681358		enzyme and substrate information
HBZOPT	Hydroxybenzoate octaprenyltransferase	4hbz	4-Hydroxybenzoate	MNXM164	P0AGK1	0.0387283		enzyme and substrate information
HCO3E	HCO3 equilibration reaction	hco3	Bicarbonate	MNXM60	P0ABE9	0.0231038		enzyme and substrate information
HCO3E	HCO3 equilibration reaction	hco3	Bicarbonate	MNXM60	P61517	0.0314449		enzyme and substrate information
HCO3E	HCO3 equilibration reaction	co2	CO2 CO2	MNXM13	P61517	0.054038		enzyme and substrate information
HCO3E	HCO3 equilibration reaction	co2	CO2 CO2	MNXM13	P0ABE9	0.0314449		enzyme and substrate information
HCYSMT	Homocysteine S-methyltransferase	hcys__L	L-Homocysteine	MNXM123	Q47690	0.238183		enzyme and substrate information
HCYSMT	Homocysteine S-methyltransferase	amet	S-Adenosyl-L-methionine	MNXM16	Q47690	0.0464979		enzyme and substrate information
HCYSMT2	Homocysteine Methyltransferase	mmet	S-Methyl-L-methionine	MNXM1119	Q47690	0.185909		enzyme and substrate information
HCYSMT2	Homocysteine Methyltransferase	hcys__L	L-Homocysteine	MNXM123	Q47690	0.116186		enzyme and substrate information
HEMEOS	Heme O synthase	frdp	Farnesyl diphosphate	MNXM34	P0AEA5	0.0619854		enzyme and substrate information
HEMEOS	Heme O synthase	pheme	Protoheme C34H30FeN4O4	MNXM249	P0AEA5	0.0346026		enzyme and substrate information
HEPK1	LPS heptose kinase I (LPS core synthesis)	hhlipa	Heptosyl-heptosyl-kdo2-lipidA	MNXM2582	P25741	0.0131628		enzyme and substrate information
HEPK1	LPS heptose kinase I (LPS core synthesis)	atp	ATP C10H12N5O13P3	MNXM3	P25741	0.110484		enzyme and substrate information
HEPK2	LPS heptose kinase II (LPS core synthesis)	atp	ATP C10H12N5O13P3	MNXM3	P27240	0.139217		enzyme and substrate information
HEPK2	LPS heptose kinase II (LPS core synthesis)	hphhlipa	Heptosyl-phospho-heptosyl-heptosyl-kdo2-lipidA	MNXM56168	P27240	0.0322148		enzyme and substrate information
HEPT1	Heptosyltransferase I (LPS core synthesis)	adphep_LD	ADP-L-glycero-D-manno-heptose	MNXM857	P24173	0.0776603		enzyme and substrate information
HEPT1	Heptosyltransferase I (LPS core synthesis)	lipa	KDO(2)-lipid (A)	MNXM946	P24173	0.0420681		enzyme and substrate information
HEPT2	Heptosyltransferase II (LPS core synthesis)	hlipa	Heptosyl-kdo2-lipidA	MNXM2680	P37692	0.00395121		enzyme and substrate information
HEPT2	Heptosyltransferase II (LPS core synthesis)	adphep_LD	ADP-L-glycero-D-manno-heptose	MNXM857	P37692	0.105635		enzyme and substrate information
HEPT3	Heptosyltransferase III (LPS core synthesis)	phhlipa	Phospho-heptosyl-heptosyl-kdo2-lipidA	MNXM75132	P25742	0.0233602		enzyme and substrate information
HEPT3	Heptosyltransferase III (LPS core synthesis)	adphep_LD	ADP-L-glycero-D-manno-heptose	MNXM857	P25742	0.0633619		enzyme and substrate information
HEPT4	Heptosyltransferase IV (LPS core synthesis)	adphep_LD	ADP-L-glycero-D-manno-heptose	MNXM857	P27242	0.0925137		enzyme and substrate information
HEPT4	Heptosyltransferase IV (LPS core synthesis)	gggagicolipa	Glucosyl-glucosyl-galactosyl-glucosyl-inner core oligosaccharide lipid A	MNXM55193	P27242	0.217755		enzyme information
HETZK	Hydroxyethylthiazole kinase	atp	ATP C10H12N5O13P3	MNXM3	P76423	0.0566583		enzyme and substrate information
HETZK	Hydroxyethylthiazole kinase	4mhetz	4-Methyl-5-(2-hydroxyethyl)-thiazole	MNXM962	P76423	0.0438716		enzyme and substrate information
HEX1	Hexokinase (D-glucose:ATP)	glc__D	D-Glucose	MNXM41	P0A6V8	0.0481617		enzyme and substrate information
HEX1	Hexokinase (D-glucose:ATP)	atp	ATP C10H12N5O13P3	MNXM3	P0A6V8	0.0156439		enzyme and substrate information
HEX4	Hexokinase (D-mannose:ATP)	atp	ATP C10H12N5O13P3	MNXM3		0.190308		substrate information
HEX4	Hexokinase (D-mannose:ATP)	man	D-Mannose	MNXM182		0.775861		substrate information
HEX7	Hexokinase (D-fructose:ATP)	fru	D-Fructose	MNXM175	P23917	0.27607		enzyme information
HEX7	Hexokinase (D-fructose:ATP)	atp	ATP C10H12N5O13P3	MNXM3	P23917	0.0346026		enzyme and substrate information
HISTD	Histidinol dehydrogenase	histd	L-Histidinol	MNXM1281	P06988	0.00395121		enzyme and substrate information
HISTD	Histidinol dehydrogenase	nad	Nicotinamide adenine dinucleotide	MNXM8	P06988	0.0886159		enzyme and substrate information
HISTP	Histidinol-phosphatase	hisp	L-Histidinol phosphate	MNXM1482	P06987	0.0233602		enzyme and substrate information
HISTRS	Histidyl-tRNA synthetase	his__L	L-Histidine	MNXM134	P60906	0.0346026		enzyme and substrate information
HISTRS	Histidyl-tRNA synthetase	atp	ATP C10H12N5O13P3	MNXM3	P60906	0.0515427		enzyme and substrate information
HISTRS	Histidyl-tRNA synthetase	trnahis	TRNA(His)	MNXM90878	P60906	0.123719		enzyme information
HKNDDH	2-hydroxy-6-ketonona-2,4-dienedioic acid hydrolase	hkndd	2-Hydroxy-6-oxonona-2,4-diene-1,9-dioate	MNXM1693	P77044	0.0640627		enzyme and substrate information
HKNTDH	2-hydroxy-6-ketononotrienedioate hydrolase	hkntd	2-hydroxy-6-ketononatrienedioate	MNXM2040	P77044	0.0952271		enzyme and substrate information
HMBS	Hydroxymethylbilane synthase	ppbng	Porphobilinogen	MNXM554	P06983	0.0952271		enzyme and substrate information
HMPK1	Hydroxymethylpyrimidine kinase (ATP)	4ahmmp	4-Amino-5-hydroxymethyl-2-methylpyrimidine	MNXM874	P40191	0.159448		enzyme and substrate information
HMPK1	Hydroxymethylpyrimidine kinase (ATP)	atp	ATP C10H12N5O13P3	MNXM3	P76422	0.2872		enzyme and substrate information
HMPK1	Hydroxymethylpyrimidine kinase (ATP)	4ahmmp	4-Amino-5-hydroxymethyl-2-methylpyrimidine	MNXM874	P76422	0.162666		enzyme and substrate information
HMPK1	Hydroxymethylpyrimidine kinase (ATP)	atp	ATP C10H12N5O13P3	MNXM3	P40191	0.322407		enzyme and substrate information
HOPNTAL	4-hydroxy-2-oxopentanoate aldolase	4h2opntn	4-Hydroxy-2-oxopentanoate	MNXM1176	P51020	0.402628		enzyme and substrate information
HPPK2	6-hydroxymethyl-dihydropterin pyrophosphokinase	6hmhpt	6-hydroxymethyl dihydropterin	MNXM937	P26281	0.306438		enzyme and substrate information
HPPK2	6-hydroxymethyl-dihydropterin pyrophosphokinase	atp	ATP C10H12N5O13P3	MNXM3	P26281	0.514469		enzyme and substrate information
HPPPNDO	2,3-dihydroxypheylpropionate 1,2-dioxygenase	dhpppn	3-(2,3-Dihydroxyphenyl)propanoate	MNXM826	P0ABR9	0.306438		enzyme and substrate information
HPYRI	Hydroxypyruvate isomerase	hpyr	Hydroxypyruvate	MNXM392	P30147	0.0365318		enzyme and substrate information
HPYRI	Hydroxypyruvate isomerase	2h3oppan	2-Hydroxy-3-oxopropanoate	MNXM475	P30147	0.0176499		enzyme and substrate information
HPYRRx	Hydroxypyruvate reductase (NADH)	nadh	Nicotinamide adenine dinucleotide - reduced	MNXM10	P37666	0.0438716		enzyme and substrate information
HPYRRx	Hydroxypyruvate reductase (NADH)	hpyr	Hydroxypyruvate	MNXM392	P75913	0.0173085		enzyme and substrate information
HPYRRx	Hydroxypyruvate reductase (NADH)	hpyr	Hydroxypyruvate	MNXM392	P37666	0.0451926		enzyme and substrate information
HPYRRx	Hydroxypyruvate reductase (NADH)	nadh	Nicotinamide adenine dinucleotide - reduced	MNXM10	P75913	0.00395121		enzyme and substrate information
HPYRRy	Hydroxypyruvate reductase (NADPH)	hpyr	Hydroxypyruvate	MNXM392	P37666	0.0546103		enzyme and substrate information
HPYRRy	Hydroxypyruvate reductase (NADPH)	nadph	Nicotinamide adenine dinucleotide phosphate - reduced	MNXM6	P37666	0.0233602		enzyme and substrate information
HPYRRy	Hydroxypyruvate reductase (NADPH)	hpyr	Hydroxypyruvate	MNXM392	P75913	0.0203684		enzyme and substrate information
HPYRRy	Hydroxypyruvate reductase (NADPH)	nadph	Nicotinamide adenine dinucleotide phosphate - reduced	MNXM6	P75913	0.0156439		enzyme and substrate information
HSDy	Homoserine dehydrogenase (NADPH)	hom__L	L-Homoserine	MNXM353	P00561	0.0796734		enzyme and substrate information
HSDy	Homoserine dehydrogenase (NADPH)	hom__L	L-Homoserine	MNXM353	P00562	0.0484165		enzyme and substrate information
HSDy	Homoserine dehydrogenase (NADPH)	nadp	Nicotinamide adenine dinucleotide phosphate	MNXM5	P00562	0.0131628		enzyme and substrate information
HSDy	Homoserine dehydrogenase (NADPH)	aspsa	L-Aspartate 4-semialdehyde	MNXM361	P00562	0.0429363		enzyme and substrate information
HSDy	Homoserine dehydrogenase (NADPH)	nadph	Nicotinamide adenine dinucleotide phosphate - reduced	MNXM6	P00562	0.0346026		enzyme and substrate information
HSDy	Homoserine dehydrogenase (NADPH)	nadp	Nicotinamide adenine dinucleotide phosphate	MNXM5	P00561	0.0420681		enzyme and substrate information
HSDy	Homoserine dehydrogenase (NADPH)	aspsa	L-Aspartate 4-semialdehyde	MNXM361	P00561	0.0429363		enzyme and substrate information
HSDy	Homoserine dehydrogenase (NADPH)	nadph	Nicotinamide adenine dinucleotide phosphate - reduced	MNXM6	P00561	0.0346026		enzyme and substrate information
HSK	Homoserine kinase	atp	ATP C10H12N5O13P3	MNXM3	P00547	0.0415446		enzyme and substrate information
HSK	Homoserine kinase	hom__L	L-Homoserine	MNXM353	P00547	0.0322148		enzyme and substrate information
HSST	Homoserine O-succinyltransferase	hom__L	L-Homoserine	MNXM353	P07623	3.14729		enzyme and substrate information
HSST	Homoserine O-succinyltransferase	succoa	Succinyl-CoA	MNXM92	P07623	0.0253822		enzyme and substrate information
HSTPT	Histidinol-phosphate transaminase	imacp	3-(Imidazol-4-yl)-2-oxopropyl phosphate	MNXM1456	P06986	0.0372378		enzyme and substrate information
HSTPT	Histidinol-phosphate transaminase	glu__L	L-Glutamate	MNXM89557	P06986	0.0251079		enzyme and substrate information
HXAND	Hypoxanthine dehydrogenase	hxan	Hypoxanthine	MNXM213	Q46800	0.0366631		enzyme and substrate information
HXAND	Hypoxanthine dehydrogenase	nad	Nicotinamide adenine dinucleotide	MNXM8	Q46800	0.293335		enzyme and substrate information
HXCT	Acetyl-CoA:hexanoate-CoA transferase	hxa	Hexanoate (n-C6:0)	MNXM1653		1.26568		substrate information
HXCT	Acetyl-CoA:hexanoate-CoA transferase	accoa	Acetyl-CoA	MNXM21		0.0646366		substrate information
HXPRT	Hypoxanthine phosphoribosyltransferase (Hypoxanthine)	prpp	5-Phospho-alpha-D-ribose 1-diphosphate	MNXM91	P0A9M2	0.213527		enzyme and substrate information
HXPRT	Hypoxanthine phosphoribosyltransferase (Hypoxanthine)	hxan	Hypoxanthine	MNXM213	P0A9M5	0.129591		enzyme and substrate information
HXPRT	Hypoxanthine phosphoribosyltransferase (Hypoxanthine)	prpp	5-Phospho-alpha-D-ribose 1-diphosphate	MNXM91	P0A9M5	0.104567	0.139	enzyme and substrate information
HXPRT	Hypoxanthine phosphoribosyltransferase (Hypoxanthine)	hxan	Hypoxanthine	MNXM213	P0A9M2	0.0344989		enzyme and substrate information
HYD1pp	Hydrogenase (ubiquinone-8: 2 protons) (periplasm)	q8	Ubiquinone-8	MNXM232	P0AAM1	0.0300052		enzyme and substrate information
HYD1pp	Hydrogenase (ubiquinone-8: 2 protons) (periplasm)	q8	Ubiquinone-8	MNXM232		0.115477		substrate information
HYD1pp	Hydrogenase (ubiquinone-8: 2 protons) (periplasm)	q8	Ubiquinone-8	MNXM232		0.115477		substrate information
HYD2pp	Hydrogenase (menaquinone8: 2 protons) (periplasm)	mqn8	Menaquinone 8	MNXM509	P0AAM1	0.30445		enzyme and substrate information
HYD2pp	Hydrogenase (menaquinone8: 2 protons) (periplasm)	mqn8	Menaquinone 8	MNXM509		0.134195		substrate information
HYD3pp	Hydrogenase (Demethylmenaquinone-8: 2 protons) (periplasm)	2dmmq8	2-Demethylmenaquinone 8	MNXM2178		0.0487879		substrate information
HYD3pp	Hydrogenase (Demethylmenaquinone-8: 2 protons) (periplasm)	2dmmq8	2-Demethylmenaquinone 8	MNXM2178	P0AAM1	0.00467771		enzyme and substrate information
HYPOE	Hypothetical enyme	pyam5p	Pyridoxamine 5'-phosphate	MNXM366		0.0566744		substrate information
ICDHyr	Isocitrate dehydrogenase (NADP)	akg	2-Oxoglutarate	MNXM20	P08200	0.0515427		enzyme and substrate information
ICDHyr	Isocitrate dehydrogenase (NADP)	icit	Isocitrate	MNXM89661	P08200	0.0220122	0.0405	enzyme and substrate information
ICDHyr	Isocitrate dehydrogenase (NADP)	nadph	Nicotinamide adenine dinucleotide phosphate - reduced	MNXM6	P08200	0.0361989		enzyme and substrate information
ICDHyr	Isocitrate dehydrogenase (NADP)	co2	CO2 CO2	MNXM13	P08200	0.0346026		enzyme and substrate information
ICDHyr	Isocitrate dehydrogenase (NADP)	nadp	Nicotinamide adenine dinucleotide phosphate	MNXM5	P08200	0.0156439	0.0392	enzyme and substrate information
ICHORS_copy1	Isochorismate synthase	ichor	Isochorismate	MNXM799	P38051	0.0252983		enzyme and substrate information
ICHORS_copy1	Isochorismate synthase	chor	Chorismate	MNXM337	P38051	0.0322148	0.192	enzyme and substrate information
ICHORS_copy2	Isochorismate synthase	chor	Chorismate	MNXM337	P0AEJ2	0.00395121	0.007	enzyme and substrate information
ICHORT	Isochorismatase	ichor	Isochorismate	MNXM799	P0ADI4	0.0341366		enzyme and substrate information
ICL	Isocitrate lyase	icit	Isocitrate	MNXM89661	P0A9G6	0.0952271	0.403113	enzyme and substrate information
IDOND	L-idonate 5-dehydrogenase	5dglcn	5-Dehydro-D-gluconate	MNXM963	P39346	0.0429942		enzyme and substrate information
IDOND	L-idonate 5-dehydrogenase	nadh	Nicotinamide adenine dinucleotide - reduced	MNXM10	P39346	0.301178		enzyme and substrate information
IDOND	L-idonate 5-dehydrogenase	idon__L	L-Idonate	MNXM1565	P39346	0.00499759	1	enzyme and substrate information
IDOND	L-idonate 5-dehydrogenase	nad	Nicotinamide adenine dinucleotide	MNXM8	P39346	0.0449136		enzyme and substrate information
IDOND2	L-indonate 5-dehydrogenase (NADP)	5dglcn	5-Dehydro-D-gluconate	MNXM963	P39346	0.306438		enzyme and substrate information
IDOND2	L-indonate 5-dehydrogenase (NADP)	nadph	Nicotinamide adenine dinucleotide phosphate - reduced	MNXM6	P39346	0.402628		enzyme and substrate information
IG3PS	Imidazole-glycerol-3-phosphate synthase	gln__L	L-Glutamine	MNXM37		0.939067		substrate information
IG3PS	Imidazole-glycerol-3-phosphate synthase	prlp	5-[(5-phospho-1-deoxyribulos-1-ylamino)methylideneamino]-1-(5-phosphoribosyl)imidazole-4-carboxamide	MNXM1408		0.034681		substrate information
IGPDH	Imidazoleglycerol-phosphate dehydratase	eig3p	D-erythro-1-(Imidazol-4-yl)glycerol 3-phosphate	MNXM1422	P06987	0.306438		enzyme and substrate information
IGPS	Indole-3-glycerol-phosphate synthase	2cpr5p	1-(2-Carboxyphenylamino)-1-deoxy-D-ribulose 5-phosphate	MNXM1455	P00909	0.306438		enzyme and substrate information
ILETA	Isoleucine transaminase	akg	2-Oxoglutarate	MNXM20	P0AB80	0.514469		enzyme and substrate information
ILETA	Isoleucine transaminase	ile__L	L-Isoleucine	MNXM231	P0AB80	2.82821		enzyme and substrate information
ILETA	Isoleucine transaminase	3mop	(S)-3-Methyl-2-oxopentanoate	MNXM439	P0AB80	0.306438		enzyme and substrate information
ILETA	Isoleucine transaminase	glu__L	L-Glutamate	MNXM89557	P0AB80	0.468226	22.9412	enzyme and substrate information
ILETRS	Isoleucyl-tRNA synthetase	atp	ATP C10H12N5O13P3	MNXM3	P00956	0.468226		enzyme and substrate information
ILETRS	Isoleucyl-tRNA synthetase	trnaile	TRNA(Ile)	MNXM90879	P00956	0.216971		enzyme information
ILETRS	Isoleucyl-tRNA synthetase	ile__L	L-Isoleucine	MNXM231	P00956	9.33905		enzyme and substrate information
IMPC	IMP cyclohydrolase	fprica	5-Formamido-1-(5-phospho-D-ribosyl)imidazole-4-carboxamide	MNXM456	P15639	0.00395121	0.0346	enzyme and substrate information
IMPC	IMP cyclohydrolase	imp	IMP C10H11N4O8P	MNXM125	P15639	0.0173085		enzyme and substrate information
IMPD	IMP dehydrogenase	nad	Nicotinamide adenine dinucleotide	MNXM8	P0ADG7	0.0341366		enzyme and substrate information
IMPD	IMP dehydrogenase	imp	IMP C10H11N4O8P	MNXM125	P0ADG7	0.0547192		enzyme and substrate information
INOSTt4pp	Na+/myo-inositol symporter (periplasm)	na1	Sodium	MNXM27	P31448	0.183153		enzyme and substrate information
INOSTt4pp	Na+/myo-inositol symporter (periplasm)	inost	Myo-Inositol	MNXM127	P31448	0.41555		enzyme and substrate information
INSH	Inosine hydrolase	ins	Inosine	MNXM334	P22564	0.0415093		enzyme and substrate information
INSK	Insosine kinase	ins	Inosine	MNXM334	P0AEW6	0.0415093	2.1	enzyme and substrate information
INSK	Insosine kinase	atp	ATP C10H12N5O13P3	MNXM3	P0AEW6	0.104567	0.601747	enzyme and substrate information
IPDDI	Isopentenyl-diphosphate D-isomerase	dmpp	Dimethylallyl diphosphate	MNXM132	Q46822	0.0661216		enzyme and substrate information
IPDDI	Isopentenyl-diphosphate D-isomerase	ipdp	Isopentenyl diphosphate	MNXM83	Q46822	0.288469	0.00576628	enzyme and substrate information
IPDPS	1-hydroxy-2-methyl-2-(E)-butenyl 4-diphosphate reductase (ipdp)	nadh	Nicotinamide adenine dinucleotide - reduced	MNXM10	P62623	0.0661216		enzyme and substrate information
IPDPS	1-hydroxy-2-methyl-2-(E)-butenyl 4-diphosphate reductase (ipdp)	h2mb4p	1-hydroxy-2-methyl-2-(E)-butenyl 4-diphosphate	MNXM606	P62623	0.132152		enzyme and substrate information
IPMD	3-isopropylmalate dehydrogenase	3c2hmp	3-Carboxy-2-hydroxy-4-methylpentanoate	MNXM891	P30125	0.132152		enzyme and substrate information
IPMD	3-isopropylmalate dehydrogenase	nad	Nicotinamide adenine dinucleotide	MNXM8	P30125	0.0475555		enzyme and substrate information
IPPMIa	3-isopropylmalate dehydratase	2ippm	2-Isopropylmaleate	MNXM1706		0.152766		substrate information
IPPMIa	3-isopropylmalate dehydratase	3c2hmp	3-Carboxy-2-hydroxy-4-methylpentanoate	MNXM891		0.0271931		substrate information
IPPMIb	2-isopropylmalate hydratase	3c3hmp	3-Carboxy-3-hydroxy-4-methylpentanoate	MNXM985		0.123427		substrate information
IPPMIb	2-isopropylmalate hydratase	2ippm	2-Isopropylmaleate	MNXM1706		0.152766		substrate information
IPPS	2-isopropylmalate synthase	3mob	3-Methyl-2-oxobutanoate	MNXM238	P09151	0.108521		enzyme and substrate information
IPPS	2-isopropylmalate synthase	accoa	Acetyl-CoA	MNXM21	P09151	0.540591		enzyme and substrate information
KARA1	Ketol-acid reductoisomerase (2,3-dihydroxy-3-methylbutanoate)	nadp	Nicotinamide adenine dinucleotide phosphate	MNXM5	P05793	0.110133		enzyme and substrate information
KARA1	Ketol-acid reductoisomerase (2,3-dihydroxy-3-methylbutanoate)	nadph	Nicotinamide adenine dinucleotide phosphate - reduced	MNXM6	P05793	0.153644	0.0404969	enzyme and substrate information
KARA1	Ketol-acid reductoisomerase (2,3-dihydroxy-3-methylbutanoate)	alac__S	(S)-2-Acetolactate	MNXM114079	P05793	0.0346215		enzyme and substrate information
KARA1	Ketol-acid reductoisomerase (2,3-dihydroxy-3-methylbutanoate)	23dhmb	(R)-2,3-Dihydroxy-3-methylbutanoate	MNXM114097	P05793	0.240385		enzyme and substrate information
KARA2	Ketol-acid reductoisomerase (2-Acetolactate)	nadp	Nicotinamide adenine dinucleotide phosphate	MNXM5	P05793	0.242139		enzyme and substrate information
KARA2	Ketol-acid reductoisomerase (2-Acetolactate)	23dhmp	(R)-2,3-Dihydroxy-3-methylpentanoate	MNXM1202	P05793	0.0244446		enzyme and substrate information
KARA2	Ketol-acid reductoisomerase (2-Acetolactate)	nadph	Nicotinamide adenine dinucleotide phosphate - reduced	MNXM6	P05793	0.0531475	0.0404969	enzyme and substrate information
KARA2	Ketol-acid reductoisomerase (2-Acetolactate)	2ahbut	(S)-2-Aceto-2-hydroxybutanoate	MNXM114220	P05793	0.0330903		enzyme and substrate information
KAS14	Beta-ketoacyl-ACP synthase	acACP	Acetyl-ACP	MNXM1269	P0AAI5	0.0792273	0.014	enzyme and substrate information
KAS14	Beta-ketoacyl-ACP synthase	malACP	Malonyl-[acyl-carrier protein]	MNXM184	P0A953	0.066267		enzyme and substrate information
KAS14	Beta-ketoacyl-ACP synthase	acACP	Acetyl-ACP	MNXM1269	P0A953	0.073		enzyme and substrate information
KAS14	Beta-ketoacyl-ACP synthase	malACP	Malonyl-[acyl-carrier protein]	MNXM184	P0AAI5	0.0379829		enzyme and substrate information
KAS15	Beta-ketoacyl-ACP synthase (2)	malACP	Malonyl-[acyl-carrier protein]	MNXM184	P0A6R0	0.0613271		enzyme and substrate information
KAS15	Beta-ketoacyl-ACP synthase (2)	accoa	Acetyl-CoA	MNXM21	P0A6R0	0.0346215		enzyme and substrate information
KAT1	3-ketoacyl-CoA thiolase	coa	Coenzyme A	MNXM12	P21151	0.0404934		enzyme and substrate information
KAT1	3-ketoacyl-CoA thiolase	aacoa	Acetoacetyl-CoA	MNXM133	P76503	0.0155866		enzyme and substrate information
KAT1	3-ketoacyl-CoA thiolase	coa	Coenzyme A	MNXM12	P76503	0.015844		enzyme and substrate information
KAT1	3-ketoacyl-CoA thiolase	aacoa	Acetoacetyl-CoA	MNXM133	P21151	0.0330903		enzyme and substrate information
KDOCT2	3-deoxy-manno-octulosonate cytidylyltransferase	ctp	CTP C9H12N3O14P3	MNXM63	P04951	0.0624758		enzyme and substrate information
KDOCT2	3-deoxy-manno-octulosonate cytidylyltransferase	kdo	3-Deoxy-D-manno-2-octulosonate	MNXM36403	P04951	0.364639		enzyme and substrate information
KDOPP	3-deoxy-manno-octulosonate-8-phosphatase	kdo8p	3-Deoxy-D-manno-octulosonate 8-phosphate	MNXM722774	P0ABZ4	0.572741		enzyme and substrate information
KDOPS	3-deoxy -D-manno-octulosonic -acid 8-phosphate synthase	ara5p	D-Arabinose 5-phosphate	MNXM1184	P0A715	0.27502	0.02	enzyme and substrate information
KDOPS	3-deoxy -D-manno-octulosonic -acid 8-phosphate synthase	pep	Phosphoenolpyruvate	MNXM73	P0A715	0.0636812	0.006	enzyme and substrate information
KG6PDC	3-keto-L-gulonate 6-phosphate decarboxylase	3dhgulnp	3-keto-L-gulonate-6-phosphate	MNXM1170	P37678	0.231134		enzyme and substrate information
KG6PDC	3-keto-L-gulonate 6-phosphate decarboxylase	3dhgulnp	3-keto-L-gulonate-6-phosphate	MNXM1170	P39304	0.0714625		enzyme and substrate information
LA4NTpp	4-amino-4-deoxy-L-arabinotransferase (LPS lipid A modification, periplasmic face of membrane))	colipa	Core oligosaccharide lipid A	MNXM47647	P76473	0.259086		enzyme information
LA4NTpp	4-amino-4-deoxy-L-arabinotransferase (LPS lipid A modification, periplasmic face of membrane))	uLa4n	Undecaprenyl phosphate-4-amino-4-deoxy-L-arabinose	MNXM90891	P76473	0.108521		enzyme and substrate information
LACZ	B-galactosidase	lcts	Lactose C12H22O11	MNXM362	P00722	0.0475555		enzyme and substrate information
LACZpp	B-galactosidase	lcts	Lactose C12H22O11	MNXM362	P33363	0.368338		enzyme and substrate information
LADGMDH	L-alanyl-gamma-D-glutamyl-meso-diaminopimelate hydrolase	LalaDgluMdap	L-alanine-D-glutamate-meso-2,6-diaminoheptanedioate	MNXM90242	P0ACV6	0.0984813		enzyme and substrate information
LALDO2x	D-Lactaldehyde:NAD+ 1-oxidoreductase	mthgxl	Methylglyoxal	MNXM310	P0A9S5	0.100334		enzyme and substrate information
LALDO2x	D-Lactaldehyde:NAD+ 1-oxidoreductase	nadh	Nicotinamide adenine dinucleotide - reduced	MNXM10	P0A9S5	0.0792273		enzyme and substrate information
LALGP	L-alanyl-gamma-L-glutamate peptidase	LalaLglu	L-alanine-L-glutamate	MNXM4026	P15288	0.0830812		enzyme and substrate information
LCADi	Lactaldehyde dehydrogenase	nad	Nicotinamide adenine dinucleotide	MNXM8	P25553	0.0329055		enzyme and substrate information
LCADi	Lactaldehyde dehydrogenase	lald__L	L-Lactaldehyde	MNXM2387	P25553	0.0330903		enzyme and substrate information
LCARR	Lacaldehyde reductase (R-propane-1,2-diol forming)	nad	Nicotinamide adenine dinucleotide	MNXM8		0.173928		substrate information
LCARR	Lacaldehyde reductase (R-propane-1,2-diol forming)	12ppd__R	(R)-Propane-1,2-diol	MNXM90191		1.98349		substrate information
LCARR	Lacaldehyde reductase (R-propane-1,2-diol forming)	nadh	Nicotinamide adenine dinucleotide - reduced	MNXM10		0.0482495		substrate information
LCARR	Lacaldehyde reductase (R-propane-1,2-diol forming)	lald__D	D-Lactaldehyde	MNXM909		1.26191		substrate information
LCARS	Lacaldehyde reductase (S-propane-1,2-diol forming)	12ppd__S	(S)-Propane-1,2-diol	MNXM1255	P0A9S1	0.0984813		enzyme and substrate information
LCARS	Lacaldehyde reductase (S-propane-1,2-diol forming)	nadh	Nicotinamide adenine dinucleotide - reduced	MNXM10	P0A9S1	0.0799416		enzyme and substrate information
LCARS	Lacaldehyde reductase (S-propane-1,2-diol forming)	lald__L	L-Lactaldehyde	MNXM2387	P0A9S1	0.0874536		enzyme and substrate information
LCARS	Lacaldehyde reductase (S-propane-1,2-diol forming)	nad	Nicotinamide adenine dinucleotide	MNXM8	P0A9S1	0.0602603		enzyme and substrate information
LDH_D	D-lactate dehydrogenase	lac__D	D-Lactate	MNXM285	P06149	0.104325		enzyme and substrate information
LDH_D	D-lactate dehydrogenase	nad	Nicotinamide adenine dinucleotide	MNXM8	P06149	0.0714701		enzyme and substrate information
LDH_D	D-lactate dehydrogenase	pyr	Pyruvate	MNXM23	P52643	0.0898922		enzyme and substrate information
LDH_D	D-lactate dehydrogenase	nadh	Nicotinamide adenine dinucleotide - reduced	MNXM10	P06149	0.111727		enzyme and substrate information
LDH_D	D-lactate dehydrogenase	pyr	Pyruvate	MNXM23	P06149	0.173357		enzyme and substrate information
LDH_D	D-lactate dehydrogenase	nadh	Nicotinamide adenine dinucleotide - reduced	MNXM10	P52643	0.0516709		enzyme and substrate information
LDH_D	D-lactate dehydrogenase	nad	Nicotinamide adenine dinucleotide	MNXM8	P52643	0.0910341		enzyme and substrate information
LDH_D	D-lactate dehydrogenase	lac__D	D-Lactate	MNXM285	P52643	0.251424		enzyme and substrate information
LDH_D2	D-lactate dehydrogenase	q8	Ubiquinone-8	MNXM232	P06149	0.0910341		enzyme and substrate information
LDH_D2	D-lactate dehydrogenase	lac__D	D-Lactate	MNXM285	P06149	0.0586375		enzyme and substrate information
LEUTAi	Leucine transaminase (irreversible)	glu__L	L-Glutamate	MNXM89557	P04693	0.118344		enzyme and substrate information
LEUTAi	Leucine transaminase (irreversible)	glu__L	L-Glutamate	MNXM89557	P0AB80	0.00768825	22.9412	enzyme and substrate information
LEUTAi	Leucine transaminase (irreversible)	4mop	4-Methyl-2-oxopentanoate	MNXM404	P0AB80	0.00515857	0.08	enzyme and substrate information
LEUTAi	Leucine transaminase (irreversible)	4mop	4-Methyl-2-oxopentanoate	MNXM404	P04693	0.0516709		enzyme and substrate information
LEUTRS	Leucyl-tRNA synthetase	trnaleu	TRNA(Leu)	MNXM90880	P07813	0.0838367		enzyme information
LEUTRS	Leucyl-tRNA synthetase	leu__L	L-Leucine	MNXM140	P07813	0.0591616		enzyme and substrate information
LEUTRS	Leucyl-tRNA synthetase	atp	ATP C10H12N5O13P3	MNXM3	P07813	0.019367		enzyme and substrate information
LGTHL	Lactoylglutathione lyase	mthgxl	Methylglyoxal	MNXM310	P0AC81	1.05359		enzyme and substrate information
LGTHL	Lactoylglutathione lyase	gthrd	Reduced glutathione	MNXM57	P0AC81	0.955316		enzyme and substrate information
LIPAHT2ex	Core oligosaccharide lipid A:hexadecanoate transferase (n-C16:0) (extracellular membrane)	colipa	Core oligosaccharide lipid A	MNXM47647	P37001	0.315525		enzyme information
LIPAHT2ex	Core oligosaccharide lipid A:hexadecanoate transferase (n-C16:0) (extracellular membrane)	hdca	Hexadecanoate (n-C16:0)	MNXM108	P37001	0.147406		enzyme and substrate information
LIPAHTex	Lipid A:hexadecanoate transferase (n-C16:0) (extracellular membrane)	hdca	Hexadecanoate (n-C16:0)	MNXM108	P37001	0.0474623		enzyme and substrate information
LIPAHTex	Lipid A:hexadecanoate transferase (n-C16:0) (extracellular membrane)	lipa	KDO(2)-lipid (A)	MNXM946	P37001	0.0843148		enzyme and substrate information
LPADSS	Lipid A disaccaride synthase	lipidX	2,3-Bis(3-hydroxytetradecanoyl)-beta-D-glucosaminyl 1-phosphate	MNXM1839	P10441	0.0790105		enzyme and substrate information
LPADSS	Lipid A disaccaride synthase	u23ga	UDP-2,3-bis(3-hydroxytetradecanoyl)glucosamine	MNXM1199	P10441	0.0253903		enzyme and substrate information
LPLIPAL1A120pp	Lysophospholipase L1 (2-acylglycerophosphotidate, n-C12:0) (periplasm)	1ddecg3p	1-dodecanoyl-sn-glycerol 3-phosphate	MNXM4232	P0ADA1	0.0476547		enzyme and substrate information
LPLIPAL1A140pp	Lysophospholipase L1 (2-acylglycerophosphotidate, n-C14:0) (periplasm)	1tdecg3p	1-tetradecanoyl-sn-glycerol 3-phosphate	MNXM3426	P0ADA1	0.411379		enzyme and substrate information
LPLIPAL1A141pp	Lysophospholipase L1 (2-acylglycerophosphotidate, n-C14:1) (periplasm)	1tdec7eg3p	1-tetradec-7-enoyl-sn-glycerol 3-phosphate	MNXM91053	P0ADA1	0.0983155		enzyme and substrate information
LPLIPAL1A160pp	Lysophospholipase L1 (2-acylglycerophosphotidate, n-C16:0) (periplasm)	1hdecg3p	1-hexadecanoyl-sn-glycerol 3-phosphate	MNXM90586	P0ADA1	0.778835		enzyme and substrate information
LPLIPAL1A161pp	Lysophospholipase L1 (2-acylglycerophosphotidate, n-C16:1) (periplasm)	1hdec9eg3p	1-hexadec-9-enoyl-sn-glycerol 3-phosphate	MNXM91047	P0ADA1	0.182491		enzyme information
LPLIPAL1A180pp	Lysophospholipase L1 (2-acylglycerophosphotidate, n-C18:0) (periplasm)	1odecg3p	1-octadecanoyl-sn-glycerol 3-phosphate	MNXM32950	P0ADA1	0.648487		enzyme and substrate information
LPLIPAL1A181pp	Lysophospholipase L1 (2-acylglycerophosphotidate, n-C18:1) (periplasm)	1odec11eg3p	1-octadec-11-enoyl-sn-glycerol 3-phosphate	MNXM91049	P0ADA1	0.0567212		enzyme and substrate information
LPLIPAL1E120pp	Lysophospholipase L1 (2-acylglycerophosphoethanolamine, n-C12:0) (periplasm)	1agpe120	1-Acyl-sn-glycero-3-phosphoethanolamine (n-C12:0)	MNXM32692	P0ADA1	0.152879		enzyme and substrate information
LPLIPAL1E140pp	Lysophospholipase L1 (2-acylglycerophosphoethanolamine, n-C14:0) (periplasm)	1agpe140	1-Acyl-sn-glycero-3-phosphoethanolamine (n-C14:0)	MNXM32693	P0ADA1	0.113048		enzyme and substrate information
LPLIPAL1E141pp	Lysophospholipase L1 (2-acylglycerophosphoethanolamine, n-C14:1) (periplasm)	1agpe141	1-Acyl-sn-glycero-3-phosphoethanolamine (n-C14:1)	MNXM6599	P0ADA1	0.152879		enzyme and substrate information
LPLIPAL1E160pp	Lysophospholipase L1 (2-acylglycerophosphoethanolamine, n-C16:0) (periplasm)	1agpe160	1-Acyl-sn-glycero-3-phosphoethanolamine (n-C16:0)	MNXM32511	P0ADA1	0.0139226		enzyme and substrate information
LPLIPAL1E161pp	Lysophospholipase L1 (2-acylglycerophosphoethanolamine, n-C16:1) (periplasm)	1agpe161	1-Acyl-sn-glycero-3-phosphoethanolamine (n-C16:1)	MNXM6601	P0ADA1	0.0121969		enzyme and substrate information
LPLIPAL1E180pp	Lysophospholipase L1 (2-acylglycerophosphoethanolamine, n-C18:0) (periplasm)	1agpe180	1-Acyl-sn-glycero-3-phosphoethanolamine (n-C18:0)	MNXM722840	P0ADA1	0.00787487		enzyme and substrate information
LPLIPAL1E181pp	Lysophospholipase L1 (2-acylglycerophosphoethanolamine, n-C18:1) (periplasm)	1agpe181	1-Acyl-sn-glycero-3-phosphoethanolamine (n-C18:1)	MNXM9584	P0ADA1	0.152879		enzyme and substrate information
LPLIPAL1G120pp	Lysophospholipase L1 (2-acylglycerophosphoglycerol, n-C12:0) (periplasm)	1agpg120	1-Acyl-sn-glycero-3-phosphoglycerol (n-C12:0)	MNXM32695	P0ADA1	0.113048		enzyme and substrate information
LPLIPAL1G140pp	Lysophospholipase L1 (2-acylglycerophosphoglycerol, n-C14:0) (periplasm)	1agpg140	1-Acyl-sn-glycero-3-phosphoglycerol (n-C14:0)	MNXM6603	P0ADA1	0.119049		enzyme and substrate information
LPLIPAL1G141pp	Lysophospholipase L1 (2-acylglycerophosphoglycerol, n-C14:1) (periplasm)	1agpg141	1-Acyl-sn-glycero-3-phosphoglycerol (n-C14:1)	MNXM6604	P0ADA1	0.119049		enzyme and substrate information
LPLIPAL1G160pp	Lysophospholipase L1 (2-acylglycerophosphoglycerol, n-C16:0) (periplasm)	1agpg160	1-Acyl-sn-glycero-3-phosphoglycerol (n-C16:0)	MNXM6605	P0ADA1	0.11354		enzyme and substrate information
LPLIPAL1G161pp	Lysophospholipase L1 (2-acylglycerophosphoglycerol, n-C16:1) (periplasm)	1agpg161	1-Acyl-sn-glycero-3-phosphoglycerol (n-C16:1)	MNXM6606	P0ADA1	0.119049		enzyme and substrate information
LPLIPAL1G180pp	Lysophospholipase L1 (2-acylglycerophosphoglycerol, n-C18:0) (periplasm)	1agpg180	1-Acyl-sn-glycero-3-phosphoglycerol (n-C18:0)	MNXM6607	P0ADA1	0.119049		enzyme and substrate information
LPLIPAL1G181pp	Lysophospholipase L1 (2-acylglycerophosphoglycerol, n-C18:1) (periplasm)	1agpg181	1-Acyl-sn-glycero-3-phosphoglycerol (n-C18:1)	MNXM73868	P0ADA1	0.11354		enzyme and substrate information
LPLIPAL2A120	Lysophospholipase L2 (2-acylglycerophosphotidate, n-C12:0)	2ddecg3p	2-dodecanoyl-sn-glycerol 3-phosphate	MNXM5461	P07000	0.413865		enzyme information
LPLIPAL2A140	Lysophospholipase L2 (2-acylglycerophosphotidate, n-C14:0)	2tdecg3p	2-tetradecanoyl-sn-glycerol 3-phosphate	MNXM5491	P07000	0.413865		enzyme information
LPLIPAL2A141	Lysophospholipase L2 (2-acylglycerophosphotidate, n-C14:1)	2tdec7eg3p	2-tetradec-7-enoyl-sn-glycerol 3-phosphate	MNXM5490	P07000	0.413865		enzyme information
LPLIPAL2A160	Lysophospholipase L2 (2-acylglycerophosphotidate, n-C16:0)	2hdecg3p	2-hexadecanoyl-sn-glycerol 3-phosphate	MNXM5465	P07000	0.149067		enzyme and substrate information
LPLIPAL2A161	Lysophospholipase L2 (2-acylglycerophosphotidate, n-C16:1)	2hdec9eg3p	2-hexadec-9-enoyl-sn-glycerol 3-phosphate	MNXM5464	P07000	0.413865		enzyme information
LPLIPAL2A180	Lysophospholipase L2 (2-acylglycerophosphotidate, n-C18:0)	2odecg3p	2-octadecanoyl-sn-glycerol 3-phosphate	MNXM5481	P07000	0.298505		enzyme and substrate information
LPLIPAL2A181	Lysophospholipase L2 (2-acylglycerophosphotidate, n-C18:1)	2odec11eg3p	2-octadec-11-enoyl-sn-glycerol 3-phosphate	MNXM5480	P07000	0.413865		enzyme information
LPLIPAL2ATE120	Lysophospholipase L2 (acyltransferase, 2-acyl-glycerophosphoethanolamine, n-C12:0)	pg120	Phosphatidylglycerol (didodecanoyl, n-C12:0)	MNXM1771	P07000	0.0516326		enzyme and substrate information
LPLIPAL2ATE120	Lysophospholipase L2 (acyltransferase, 2-acyl-glycerophosphoethanolamine, n-C12:0)	2agpe120	2-Acyl-sn-glycero-3-phosphoethanolamine (n-C12:0)	MNXM34808	P07000	0.196342		enzyme and substrate information
LPLIPAL2ATE140	Lysophospholipase L2 (acyltransferase, 2-acyl-glycerophosphoethanolamine, n-C14:0)	pg140	Phosphatidylglycerol (ditetradecanoyl, n-C14:0)	MNXM51019	P07000	0.0752247		enzyme and substrate information
LPLIPAL2ATE140	Lysophospholipase L2 (acyltransferase, 2-acyl-glycerophosphoethanolamine, n-C14:0)	2agpe140	2-Acyl-sn-glycero-3-phosphoethanolamine (n-C14:0)	MNXM34809	P07000	0.166019		enzyme and substrate information
LPLIPAL2ATE141	Lysophospholipase L2 (acyltransferase, 2-acyl-glycerophosphoethanolamine, n-C14:1)	pg141	Phosphatidylglycerol (ditetradec-7-enoyl, n-C14:1)	MNXM2029	P07000	0.0536134		enzyme and substrate information
LPLIPAL2ATE141	Lysophospholipase L2 (acyltransferase, 2-acyl-glycerophosphoethanolamine, n-C14:1)	2agpe141	2-Acyl-sn-glycero-3-phosphoethanolamine (n-C14:1)	MNXM3447	P07000	0.121428		enzyme and substrate information
LPLIPAL2ATE160	Lysophospholipase L2 (acyltransferase, 2-acyl-glycerophosphoethanolamine, n-C16:0)	pg160	Phosphatidylglycerol (dihexadecanoyl, n-C16:0)	MNXM32179	P07000	0.0886059		enzyme and substrate information
LPLIPAL2ATE160	Lysophospholipase L2 (acyltransferase, 2-acyl-glycerophosphoethanolamine, n-C16:0)	2agpe160	2-Acyl-sn-glycero-3-phosphoethanolamine (n-C16:0)	MNXM34810	P07000	0.0954036		enzyme and substrate information
LPLIPAL2ATE161	Lysophospholipase L2 (acyltransferase, 2-acyl-glycerophosphoethanolamine, n-C16:1)	2agpe161	2-Acyl-sn-glycero-3-phosphoethanolamine (n-C16:1)	MNXM3448	P07000	0.160738		enzyme and substrate information
LPLIPAL2ATE161	Lysophospholipase L2 (acyltransferase, 2-acyl-glycerophosphoethanolamine, n-C16:1)	pg161	Phosphatidylglycerol (dihexadec-9-enoyl, n-C16:1)	MNXM75101	P07000	0.0298431		enzyme and substrate information
LPLIPAL2ATE180	Lysophospholipase L2 (acyltransferase, 2-acyl-glycerophosphoethanolamine, n-C18:0)	2agpe180	2-Acyl-sn-glycero-3-phosphoethanolamine (n-C18:0)	MNXM34811	P07000	0.0967414		enzyme and substrate information
LPLIPAL2ATE180	Lysophospholipase L2 (acyltransferase, 2-acyl-glycerophosphoethanolamine, n-C18:0)	pg180	Phosphatidylglycerol (dioctadecanoyl, n-C18:0)	MNXM75102	P07000	0.0496614		enzyme and substrate information
LPLIPAL2ATE181	Lysophospholipase L2 (acyltransferase, 2-acyl-glycerophosphoethanolamine, n-C18:1)	2agpe181	2-Acyl-sn-glycero-3-phosphoethanolamine (n-C18:1)	MNXM3449	P07000	0.112821		enzyme and substrate information
LPLIPAL2ATE181	Lysophospholipase L2 (acyltransferase, 2-acyl-glycerophosphoethanolamine, n-C18:1)	pg181	Phosphatidylglycerol (dioctadec-11-enoyl, n-C18:1)	MNXM1773	P07000	0.121428		enzyme and substrate information
LPLIPAL2ATG120	Lysophospholipase L2 (acyltransferase, 2-acyl-glycerophosphoglycerol, n-C12:0)	2agpg120	2-Acyl-sn-glycero-3-phosphoglycerol (n-C12:0)	MNXM3450	P07000	0.413865		enzyme information
LPLIPAL2ATG120	Lysophospholipase L2 (acyltransferase, 2-acyl-glycerophosphoglycerol, n-C12:0)	pg120	Phosphatidylglycerol (didodecanoyl, n-C12:0)	MNXM1771	P07000	0.0334714		enzyme and substrate information
LPLIPAL2ATG140	Lysophospholipase L2 (acyltransferase, 2-acyl-glycerophosphoglycerol, n-C14:0)	2agpg140	2-Acyl-sn-glycero-3-phosphoglycerol (n-C14:0)	MNXM34739	P07000	0.0967414		enzyme and substrate information
LPLIPAL2ATG140	Lysophospholipase L2 (acyltransferase, 2-acyl-glycerophosphoglycerol, n-C14:0)	pg140	Phosphatidylglycerol (ditetradecanoyl, n-C14:0)	MNXM51019	P07000	0.0655628		enzyme and substrate information
LPLIPAL2ATG141	Lysophospholipase L2 (acyltransferase, 2-acyl-glycerophosphoglycerol, n-C14:1)	2agpg141	2-Acyl-sn-glycero-3-phosphoglycerol (n-C14:1)	MNXM3452	P07000	0.160738		enzyme and substrate information
LPLIPAL2ATG141	Lysophospholipase L2 (acyltransferase, 2-acyl-glycerophosphoglycerol, n-C14:1)	pg141	Phosphatidylglycerol (ditetradec-7-enoyl, n-C14:1)	MNXM2029	P07000	0.0442173		enzyme and substrate information
LPLIPAL2ATG160	Lysophospholipase L2 (acyltransferase, 2-acyl-glycerophosphoglycerol, n-C16:0)	pg160	Phosphatidylglycerol (dihexadecanoyl, n-C16:0)	MNXM32179	P07000	0.0655628		enzyme and substrate information
LPLIPAL2ATG160	Lysophospholipase L2 (acyltransferase, 2-acyl-glycerophosphoglycerol, n-C16:0)	2agpg160	2-Acyl-sn-glycero-3-phosphoglycerol (n-C16:0)	MNXM34740	P07000	0.0967414		enzyme and substrate information
LPLIPAL2ATG161	Lysophospholipase L2 (acyltransferase, 2-acyl-glycerophosphoglycerol, n-C16:1)	2agpg161	2-Acyl-sn-glycero-3-phosphoglycerol (n-C16:1)	MNXM3453	P07000	0.413865		enzyme information
LPLIPAL2ATG161	Lysophospholipase L2 (acyltransferase, 2-acyl-glycerophosphoglycerol, n-C16:1)	pg161	Phosphatidylglycerol (dihexadec-9-enoyl, n-C16:1)	MNXM75101	P07000	0.152704		enzyme and substrate information
LPLIPAL2ATG180	Lysophospholipase L2 (acyltransferase, 2-acyl-glycerophosphoglycerol, n-C18:0)	pg180	Phosphatidylglycerol (dioctadecanoyl, n-C18:0)	MNXM75102	P07000	0.100329		enzyme and substrate information
LPLIPAL2ATG180	Lysophospholipase L2 (acyltransferase, 2-acyl-glycerophosphoglycerol, n-C18:0)	2agpg180	2-Acyl-sn-glycero-3-phosphoglycerol (n-C18:0)	MNXM150642	P07000	0.0298537		enzyme and substrate information
LPLIPAL2ATG181	Lysophospholipase L2 (acyltransferase, 2-acyl-glycerophosphoglycerol, n-C18:1)	2agpg181	2-Acyl-sn-glycero-3-phosphoglycerol (n-C18:1)	MNXM3455	P07000	0.0665189		enzyme and substrate information
LPLIPAL2ATG181	Lysophospholipase L2 (acyltransferase, 2-acyl-glycerophosphoglycerol, n-C18:1)	pg181	Phosphatidylglycerol (dioctadec-11-enoyl, n-C18:1)	MNXM1773	P07000	0.712737		enzyme and substrate information
LPLIPAL2E120	Lysophospholipase L2 (2-acylglycerophosphoethanolamine, n-C12:0)	2agpe120	2-Acyl-sn-glycero-3-phosphoethanolamine (n-C12:0)	MNXM34808	P07000	0.0290175		enzyme and substrate information
LPLIPAL2E140	Lysophospholipase L2 (2-acylglycerophosphoethanolamine, n-C14:0)	2agpe140	2-Acyl-sn-glycero-3-phosphoethanolamine (n-C14:0)	MNXM34809	P07000	0.411379		enzyme and substrate information
LPLIPAL2E141	Lysophospholipase L2 (2-acylglycerophosphoethanolamine, n-C14:1)	2agpe141	2-Acyl-sn-glycero-3-phosphoethanolamine (n-C14:1)	MNXM3447	P07000	0.0212376		enzyme and substrate information
LPLIPAL2E160	Lysophospholipase L2 (2-acylglycerophosphoethanolamine, n-C16:0)	2agpe160	2-Acyl-sn-glycero-3-phosphoethanolamine (n-C16:0)	MNXM34810	P07000	0.0101024		enzyme and substrate information
LPLIPAL2E161	Lysophospholipase L2 (2-acylglycerophosphoethanolamine, n-C16:1)	2agpe161	2-Acyl-sn-glycero-3-phosphoethanolamine (n-C16:1)	MNXM3448	P07000	0.0117388		enzyme and substrate information
LPLIPAL2E180	Lysophospholipase L2 (2-acylglycerophosphoethanolamine, n-C18:0)	2agpe180	2-Acyl-sn-glycero-3-phosphoethanolamine (n-C18:0)	MNXM34811	P07000	0.0185523		enzyme and substrate information
LPLIPAL2E181	Lysophospholipase L2 (2-acylglycerophosphoethanolamine, n-C18:1)	2agpe181	2-Acyl-sn-glycero-3-phosphoethanolamine (n-C18:1)	MNXM3449	P07000	0.00738869		enzyme and substrate information
LPLIPAL2G120	Lysophospholipase L2 (2-acylglycerophosphoglycerol, n-C12:0)	2agpg120	2-Acyl-sn-glycero-3-phosphoglycerol (n-C12:0)	MNXM3450	P07000	0.413865		enzyme information
LPLIPAL2G140	Lysophospholipase L2 (2-acylglycerophosphoglycerol, n-C14:0)	2agpg140	2-Acyl-sn-glycero-3-phosphoglycerol (n-C14:0)	MNXM34739	P07000	0.0232912		enzyme and substrate information
LPLIPAL2G141	Lysophospholipase L2 (2-acylglycerophosphoglycerol, n-C14:1)	2agpg141	2-Acyl-sn-glycero-3-phosphoglycerol (n-C14:1)	MNXM3452	P07000	0.0153019		enzyme and substrate information
LPLIPAL2G160	Lysophospholipase L2 (2-acylglycerophosphoglycerol, n-C16:0)	2agpg160	2-Acyl-sn-glycero-3-phosphoglycerol (n-C16:0)	MNXM34740	P07000	0.152879		enzyme and substrate information
LPLIPAL2G161	Lysophospholipase L2 (2-acylglycerophosphoglycerol, n-C16:1)	2agpg161	2-Acyl-sn-glycero-3-phosphoglycerol (n-C16:1)	MNXM3453	P07000	0.413865		enzyme information
LPLIPAL2G180	Lysophospholipase L2 (2-acylglycerophosphoglycerol, n-C18:0)	2agpg180	2-Acyl-sn-glycero-3-phosphoglycerol (n-C18:0)	MNXM150642	P07000	0.0654774		enzyme and substrate information
LPLIPAL2G181	Lysophospholipase L2 (2-acylglycerophosphoglycerol, n-C18:1)	2agpg181	2-Acyl-sn-glycero-3-phosphoglycerol (n-C18:1)	MNXM3455	P07000	0.0674213		enzyme and substrate information
LSERDHr	L-serine dehydrogenase	nadp	Nicotinamide adenine dinucleotide phosphate	MNXM5	P39831	0.11818	0.54	enzyme and substrate information
LSERDHr	L-serine dehydrogenase	ser__L	L-Serine	MNXM53	P39831	0.149067		enzyme and substrate information
LSERDHr	L-serine dehydrogenase	nadph	Nicotinamide adenine dinucleotide phosphate - reduced	MNXM6	P39831	0.11818		enzyme and substrate information
LSERDHr	L-serine dehydrogenase	2amsa	2-Aminomalonate semialdehyde	MNXM2124	P39831	0.149067		enzyme and substrate information
LYSDC	Lysine decarboxylase	lys__L	L-Lysine	MNXM78	P0A9H3	0.149067	0.42	enzyme and substrate information
LYSDC	Lysine decarboxylase	lys__L	L-Lysine	MNXM78	P52095	0.149067		enzyme and substrate information
LYSTRS	Lysyl-tRNA synthetase	lys__L	L-Lysine	MNXM78	P0A8N5	0.11818		enzyme and substrate information
LYSTRS	Lysyl-tRNA synthetase	lys__L	L-Lysine	MNXM78	P0A8N3	0.152879		enzyme and substrate information
LYSTRS	Lysyl-tRNA synthetase	trnalys	TRNA(Lys)	MNXM90881	P0A8N5	0.0437932		enzyme information
LYSTRS	Lysyl-tRNA synthetase	trnalys	TRNA(Lys)	MNXM90881	P0A8N3	0.0515463		enzyme information
LYSTRS	Lysyl-tRNA synthetase	atp	ATP C10H12N5O13P3	MNXM3	P0A8N3	0.113048		enzyme and substrate information
LYSTRS	Lysyl-tRNA synthetase	atp	ATP C10H12N5O13P3	MNXM3	P0A8N5	0.100075		enzyme and substrate information
LYXI	Lyxose isomerase	lyx__L	L-Lyxose	MNXM4641	P32170	0.11818		enzyme and substrate information
L_LACD2	L-Lactate dehydrogenase (ubiquinone)	q8	Ubiquinone-8	MNXM232	P33232	0.105883		enzyme and substrate information
L_LACD2	L-Lactate dehydrogenase (ubiquinone)	lac__L	L-Lactate	MNXM179	P33232	0.149067		enzyme and substrate information
L_LACD3	L-Lactate dehydrogenase (menaquinone)	lac__L	L-Lactate	MNXM179	P33232	0.121096		enzyme and substrate information
L_LACD3	L-Lactate dehydrogenase (menaquinone)	mqn8	Menaquinone 8	MNXM509	P33232	0.298505		enzyme and substrate information
M1PD	Mannitol-1-phosphate 5-dehydrogenase	nadh	Nicotinamide adenine dinucleotide - reduced	MNXM10	P09424	0.119049		enzyme and substrate information
M1PD	Mannitol-1-phosphate 5-dehydrogenase	mnl1p	D-Mannitol 1-phosphate	MNXM90126	P09424	0.11354		enzyme and substrate information
M1PD	Mannitol-1-phosphate 5-dehydrogenase	f6p	D-Fructose 6-phosphate	MNXM89621	P09424	0.11354		enzyme and substrate information
M1PD	Mannitol-1-phosphate 5-dehydrogenase	nad	Nicotinamide adenine dinucleotide	MNXM8	P09424	0.119049		enzyme and substrate information
MACPD	Malonyl-ACP decarboxylase	malACP	Malonyl-[acyl-carrier protein]	MNXM184	P0A953	0.160738		enzyme and substrate information
MALDDH	Malate decarboxylating oxidoreductase (decarboxylating)	nad	Nicotinamide adenine dinucleotide	MNXM8	P76251	0.0967414		enzyme and substrate information
MALDDH	Malate decarboxylating oxidoreductase (decarboxylating)	mal__D	D-Malate	MNXM1608	P76251	0.0298431		enzyme and substrate information
MALS	Malate synthase	accoa	Acetyl-CoA	MNXM21	P08997	0.0619824		enzyme and substrate information
MALS	Malate synthase	glx	Glyoxylate	MNXM69	P37330	0.196342		enzyme and substrate information
MALS	Malate synthase	accoa	Acetyl-CoA	MNXM21	P37330	0.0496614		enzyme and substrate information
MALS	Malate synthase	glx	Glyoxylate	MNXM69	P08997	0.166019		enzyme and substrate information
MALTATr	Maltose O-acetyltransferase	accoa	Acetyl-CoA	MNXM21	P77791	0.0954036		enzyme and substrate information
MALTATr	Maltose O-acetyltransferase	malt	Maltose C12H22O11	MNXM165	P77791	0.0647618		enzyme and substrate information
MALTATr	Maltose O-acetyltransferase	acmalt	Acetyl-maltose	MNXM3135	P77791	0.160738		enzyme and substrate information
MALTATr	Maltose O-acetyltransferase	coa	Coenzyme A	MNXM12	P77791	0.0442173		enzyme and substrate information
MAN1PT2	Mannose-1-phosphate guanylyltransferase (GDP)	man1p	D-Mannose 1-phosphate	MNXM721	P24174	0.115692		enzyme and substrate information
MAN1PT2	Mannose-1-phosphate guanylyltransferase (GDP)	gdp	GDP C10H12N5O11P2	MNXM30	P24174	0.0954036		enzyme and substrate information
MAN6PI	Mannose-6-phosphate isomerase	man6p	D-Mannose 6-phosphate	MNXM427	P00946	0.152704		enzyme and substrate information
MAN6PI	Mannose-6-phosphate isomerase	f6p	D-Fructose 6-phosphate	MNXM89621	P00946	0.0557095		enzyme and substrate information
MANAO	Mannonate oxidoreductase	nadh	Nicotinamide adenine dinucleotide - reduced	MNXM10	P39160	0.040005		enzyme and substrate information
MANAO	Mannonate oxidoreductase	fruur	D-Fructuronate	MNXM1660	P39160	0.196342		enzyme and substrate information
MANAO	Mannonate oxidoreductase	nad	Nicotinamide adenine dinucleotide	MNXM8	P39160	0.0516041		enzyme and substrate information
MANAO	Mannonate oxidoreductase	mana	D-Mannonate	MNXM1045	P39160	0.100329		enzyme and substrate information
MANPGH	2-O-alpha-mannosyl-6-phosphate-D-glycerate hydrolase	man6pglyc	2(alpha-D-Mannosyl-6-phosphate)-D-glycerate	MNXM3470	P54746	0.166019		enzyme and substrate information
MCITD	2-methylcitrate dehydratase	2mcit	2-Methylcitrate	MNXM90279	P77243	0.0642168	0.44	enzyme and substrate information
MCITL2	Methylisocitrate lyase	succ	Succinate	MNXM25	P77541	0.0954036		enzyme and substrate information
MCITL2	Methylisocitrate lyase	pyr	Pyruvate	MNXM23	P77541	0.0459769		enzyme and substrate information
MCITL2	Methylisocitrate lyase	micit	Methylisocitrate	MNXM1694	P77541	0.121428	0.024	enzyme and substrate information
[truncated: 1,386 more rows]

## Sheet: iAF1260b
BiGG reaction ID	reaction name	BiGG metabolite ID	substrate name	MetaNetX ID	UniProt ID	KM [mM] (predicted)	KM [mM] (BRENDA)	prediction method
23PDE2pp	2',3'-cyclic-nucleotide phosphodiesterase (UMP) (periplasm)	23cump	2',3'-Cyclic UMP	MNXM3150	P08331	0.162317		enzyme and substrate information
23PDE4pp	2',3'-cyclic-nucleotide phosphodiesterase (CMP) (periplasm)	23ccmp	2',3'-Cyclic CMP	MNXM3148	P08331	0.0368592		enzyme and substrate information
23PDE7pp	2',3'-cyclic-nucleotide phosphodiesterase (AMP) (periplasm)	23camp	2',3'-Cyclic AMP	MNXM2598	P08331	0.0725856		enzyme and substrate information
23PDE9pp	2',3'-cyclic-nucleotide phosphodiesterase (GMP) (periplasm)	23cgmp	2',3'-Cyclic GMP	MNXM3149	P08331	0.0974282		enzyme and substrate information
2AGPEAT120	2-acyl-glycerophospho-ethanolamine acyltransferase (n-C12:0)	atp	ATP C10H12N5O13P3	MNXM3	P31119	0.0741263		enzyme and substrate information
2AGPEAT120	2-acyl-glycerophospho-ethanolamine acyltransferase (n-C12:0)	ddca	Dodecanoate (n-C12:0)	MNXM162258	P31119	0.0589967		enzyme and substrate information
2AGPEAT120	2-acyl-glycerophospho-ethanolamine acyltransferase (n-C12:0)	2agpe120	2-Acyl-sn-glycero-3-phosphoethanolamine (n-C12:0)	MNXM34808	P31119	0.0589967		enzyme and substrate information
2AGPEAT140	2-acyl-glycerophospho-ethanolamine acyltransferase (n-C14:0)	2agpe140	2-Acyl-sn-glycero-3-phosphoethanolamine (n-C14:0)	MNXM34809	P31119	0.0741263		enzyme and substrate information
2AGPEAT140	2-acyl-glycerophospho-ethanolamine acyltransferase (n-C14:0)	atp	ATP C10H12N5O13P3	MNXM3	P31119	0.0526592		enzyme and substrate information
2AGPEAT140	2-acyl-glycerophospho-ethanolamine acyltransferase (n-C14:0)	ttdca	Tetradecanoate (n-C14:0)	MNXM162239	P31119	0.0589967		enzyme and substrate information
2AGPEAT141	2-acyl-glycerophospho-ethanolamine acyltransferase (n-C14:1)	2agpe141	2-Acyl-sn-glycero-3-phosphoethanolamine (n-C14:1)	MNXM3447	P31119	0.0623417		enzyme and substrate information
2AGPEAT141	2-acyl-glycerophospho-ethanolamine acyltransferase (n-C14:1)	atp	ATP C10H12N5O13P3	MNXM3	P31119	0.0932286		enzyme and substrate information
2AGPEAT141	2-acyl-glycerophospho-ethanolamine acyltransferase (n-C14:1)	ttdcea	Tetradecenoate (n-C14:1)	MNXM641	P31119	0.0741263		enzyme and substrate information
2AGPEAT160	2-acyl-glycerophospho-ethanolamine acyltransferase (n-C16:0)	atp	ATP C10H12N5O13P3	MNXM3	P31119	0.0741263		enzyme and substrate information
2AGPEAT160	2-acyl-glycerophospho-ethanolamine acyltransferase (n-C16:0)	2agpe160	2-Acyl-sn-glycero-3-phosphoethanolamine (n-C16:0)	MNXM34810	P31119	0.0974282		enzyme and substrate information
2AGPEAT160	2-acyl-glycerophospho-ethanolamine acyltransferase (n-C16:0)	hdca	Hexadecanoate (n-C16:0)	MNXM108	P31119	0.0526592		enzyme and substrate information
2AGPEAT161	2-acyl-glycerophospho-ethanolamine acyltransferase (n-C16:1)	2agpe161	2-Acyl-sn-glycero-3-phosphoethanolamine (n-C16:1)	MNXM3448	P31119	0.251772		enzyme and substrate information
2AGPEAT161	2-acyl-glycerophospho-ethanolamine acyltransferase (n-C16:1)	atp	ATP C10H12N5O13P3	MNXM3	P31119	0.11814		enzyme and substrate information
2AGPEAT161	2-acyl-glycerophospho-ethanolamine acyltransferase (n-C16:1)	hdcea	Hexadecenoate (n-C16:1)	MNXM950	P31119	0.191301		enzyme and substrate information
2AGPEAT180	2-acyl-glycerophospho-ethanolamine acyltransferase (n-C18:0)	2agpe180	2-Acyl-sn-glycero-3-phosphoethanolamine (n-C18:0)	MNXM34811	P31119	0.106118		enzyme and substrate information
2AGPEAT180	2-acyl-glycerophospho-ethanolamine acyltransferase (n-C18:0)	atp	ATP C10H12N5O13P3	MNXM3	P31119	0.251772		enzyme and substrate information
2AGPEAT180	2-acyl-glycerophospho-ethanolamine acyltransferase (n-C18:0)	ocdca	Octadecanoate (n-C18:0)	MNXM236	P31119	0.11814		enzyme and substrate information
2AGPEAT181	2-acyl-glycerophospho-ethanolamine acyltransferase (n-C18:1)	ocdcea	Octadecenoate (n-C18:1)	MNXM306	P31119	0.0710489		enzyme and substrate information
2AGPEAT181	2-acyl-glycerophospho-ethanolamine acyltransferase (n-C18:1)	2agpe181	2-Acyl-sn-glycero-3-phosphoethanolamine (n-C18:1)	MNXM3449	P31119	0.0710489		enzyme and substrate information
2AGPEAT181	2-acyl-glycerophospho-ethanolamine acyltransferase (n-C18:1)	atp	ATP C10H12N5O13P3	MNXM3	P31119	0.0822733		enzyme and substrate information
2AGPGAT120	2-acyl-glycerophospho-glycerol acyltransferase (n-C12:0)	atp	ATP C10H12N5O13P3	MNXM3	P31119	0.0497613		enzyme and substrate information
2AGPGAT120	2-acyl-glycerophospho-glycerol acyltransferase (n-C12:0)	ddca	Dodecanoate (n-C12:0)	MNXM162258	P31119	0.0586375		enzyme and substrate information
2AGPGAT120	2-acyl-glycerophospho-glycerol acyltransferase (n-C12:0)	2agpg120	2-Acyl-sn-glycero-3-phosphoglycerol (n-C12:0)	MNXM3450	P31119	0.0459503		enzyme information
2AGPGAT140	2-acyl-glycerophospho-glycerol acyltransferase (n-C14:0)	atp	ATP C10H12N5O13P3	MNXM3	P31119	0.0516709		enzyme and substrate information
2AGPGAT140	2-acyl-glycerophospho-glycerol acyltransferase (n-C14:0)	2agpg140	2-Acyl-sn-glycero-3-phosphoglycerol (n-C14:0)	MNXM34739	P31119	0.0517318		enzyme and substrate information
2AGPGAT140	2-acyl-glycerophospho-glycerol acyltransferase (n-C14:0)	ttdca	Tetradecanoate (n-C14:0)	MNXM162239	P31119	0.0497613		enzyme and substrate information
2AGPGAT141	2-acyl-glycerophospho-glycerol acyltransferase (n-C14:1)	2agpg141	2-Acyl-sn-glycero-3-phosphoglycerol (n-C14:1)	MNXM3452	P31119	0.0857589		enzyme and substrate information
2AGPGAT141	2-acyl-glycerophospho-glycerol acyltransferase (n-C14:1)	atp	ATP C10H12N5O13P3	MNXM3	P31119	0.0932286		enzyme and substrate information
2AGPGAT141	2-acyl-glycerophospho-glycerol acyltransferase (n-C14:1)	ttdcea	Tetradecenoate (n-C14:1)	MNXM641	P31119	0.0591393		enzyme and substrate information
2AGPGAT160	2-acyl-glycerophospho-glycerol acyltransferase (n-C16:0)	2agpg160	2-Acyl-sn-glycero-3-phosphoglycerol (n-C16:0)	MNXM34740	P31119	0.0483487		enzyme and substrate information
2AGPGAT160	2-acyl-glycerophospho-glycerol acyltransferase (n-C16:0)	atp	ATP C10H12N5O13P3	MNXM3	P31119	0.0294406		enzyme and substrate information
2AGPGAT160	2-acyl-glycerophospho-glycerol acyltransferase (n-C16:0)	hdca	Hexadecanoate (n-C16:0)	MNXM108	P31119	0.0294406		enzyme and substrate information
2AGPGAT161	2-acyl-glycerophospho-glycerol acyltransferase (n-C16:1)	atp	ATP C10H12N5O13P3	MNXM3	P31119	0.0324064		enzyme and substrate information
2AGPGAT161	2-acyl-glycerophospho-glycerol acyltransferase (n-C16:1)	hdcea	Hexadecenoate (n-C16:1)	MNXM950	P31119	0.14638		enzyme and substrate information
2AGPGAT161	2-acyl-glycerophospho-glycerol acyltransferase (n-C16:1)	2agpg161	2-Acyl-sn-glycero-3-phosphoglycerol (n-C16:1)	MNXM3453	P31119	0.0459503		enzyme information
2AGPGAT180	2-acyl-glycerophospho-glycerol acyltransferase (n-C18:0)	ocdca	Octadecanoate (n-C18:0)	MNXM236	P31119	0.0291645		enzyme and substrate information
2AGPGAT180	2-acyl-glycerophospho-glycerol acyltransferase (n-C18:0)	atp	ATP C10H12N5O13P3	MNXM3	P31119	0.14638		enzyme and substrate information
2AGPGAT180	2-acyl-glycerophospho-glycerol acyltransferase (n-C18:0)	2agpg180	2-Acyl-sn-glycero-3-phosphoglycerol (n-C18:0)	MNXM150642	P31119	0.0324064		enzyme and substrate information
2AGPGAT181	2-acyl-glycerophospho-glycerol acyltransferase (n-C18:1)	ocdcea	Octadecenoate (n-C18:1)	MNXM306	P31119	0.1638		enzyme and substrate information
2AGPGAT181	2-acyl-glycerophospho-glycerol acyltransferase (n-C18:1)	atp	ATP C10H12N5O13P3	MNXM3	P31119	0.0263513		enzyme and substrate information
2AGPGAT181	2-acyl-glycerophospho-glycerol acyltransferase (n-C18:1)	2agpg181	2-Acyl-sn-glycero-3-phosphoglycerol (n-C18:1)	MNXM3455	P31119	0.108561		enzyme and substrate information
2DGLCNRx	2-dehydro-D-gluconate reductase (NADH)	nadh	Nicotinamide adenine dinucleotide - reduced	MNXM10	P37666	0.14638		enzyme and substrate information
2DGLCNRx	2-dehydro-D-gluconate reductase (NADH)	2dhglcn	2-Dehydro-D-gluconate	MNXM582	P37666	0.0324064		enzyme and substrate information
2DGLCNRy	2-dehydro-D-gluconate reductase (NADPH)	nadph	Nicotinamide adenine dinucleotide phosphate - reduced	MNXM6	P37666	0.0200135		enzyme and substrate information
2DGLCNRy	2-dehydro-D-gluconate reductase (NADPH)	2dhglcn	2-Dehydro-D-gluconate	MNXM582	P37666	0.146154		enzyme and substrate information
2DGULRx	2-dehydro-L-gulonate reductase (NADH)	nadh	Nicotinamide adenine dinucleotide - reduced	MNXM10	P37666	0.00572714		enzyme and substrate information
2DGULRx	2-dehydro-L-gulonate reductase (NADH)	2dhguln	2-Dehydro-L-gulonate	MNXM114283	P37666	0.107424		enzyme information
2DGULRy	2-dehydro-L-gulonate reductase (NADPH)	nadph	Nicotinamide adenine dinucleotide phosphate - reduced	MNXM6	P37666	0.0148228		enzyme and substrate information
2DGULRy	2-dehydro-L-gulonate reductase (NADPH)	2dhguln	2-Dehydro-L-gulonate	MNXM114283	P37666	0.107424		enzyme information
2MAHMP	2-Methyl-4-amino-5-hydroxymethylpyrimidine diphosphatase	2mahmp	2-Methyl-4-amino-5-hydroxymethylpyrimidine diphosphate	MNXM1135	P0AEI6	0.0324064		enzyme and substrate information
2MAHMP	2-Methyl-4-amino-5-hydroxymethylpyrimidine diphosphatase	2mahmp	2-Methyl-4-amino-5-hydroxymethylpyrimidine diphosphate	MNXM1135	P46891	0.14638		enzyme and substrate information
3HAD100	3-hydroxyacyl-[acyl-carrier-protein] dehydratase (n-C10:0)	3hdecACP	(R)-3-Hydroxydecanoyl-[acyl-carrier protein]	MNXM7127	P0A6Q3	0.14638		enzyme and substrate information
3HAD100	3-hydroxyacyl-[acyl-carrier-protein] dehydratase (n-C10:0)	3hdecACP	(R)-3-Hydroxydecanoyl-[acyl-carrier protein]	MNXM7127	P0A6Q6	0.0291645		enzyme and substrate information
3HAD120	3-hydroxyacyl-[acyl-carrier-protein] dehydratase (n-C12:0)	3hddecACP	(R)-3-Hydroxydodecanoyl-[acyl-carrier protein]	MNXM27066	P0A6Q6	0.0324064		enzyme and substrate information
3HAD120	3-hydroxyacyl-[acyl-carrier-protein] dehydratase (n-C12:0)	3hddecACP	(R)-3-Hydroxydodecanoyl-[acyl-carrier protein]	MNXM27066	P0A6Q3	0.14638		enzyme and substrate information
3HAD121	3-hydroxyacyl-[acyl-carrier-protein] dehydratase (n-C12:1)	3hcddec5eACP	(R)-3-hydroxy-cis-dodec-5-enoyl-[acyl-carrier protein]	MNXM5389	P0A6Q3	0.0741263		enzyme and substrate information
3HAD121	3-hydroxyacyl-[acyl-carrier-protein] dehydratase (n-C12:1)	3hcddec5eACP	(R)-3-hydroxy-cis-dodec-5-enoyl-[acyl-carrier protein]	MNXM5389	P0A6Q6	0.0526592		enzyme and substrate information
3HAD140	3-hydroxyacyl-[acyl-carrier-protein] dehydratase (n-C14:0)	3hmrsACP	(R)-3-Hydroxytetradecanoyl-[acyl-carrier protein]	MNXM7733	P0A6Q6	0.0956597		enzyme and substrate information
3HAD140	3-hydroxyacyl-[acyl-carrier-protein] dehydratase (n-C14:0)	3hmrsACP	(R)-3-Hydroxytetradecanoyl-[acyl-carrier protein]	MNXM7733	P0A6Q3	0.0741263		enzyme and substrate information
3HAD141	3-hydroxyacyl-[acyl-carrier-protein] dehydratase (n-C14:1)	3hcmrs7eACP	(R)-3-hydroxy-cis-myristol-7-eoyl-[acyl-carrier protein]	MNXM5390	P0A6Q3	0.109482		enzyme information
3HAD141	3-hydroxyacyl-[acyl-carrier-protein] dehydratase (n-C14:1)	3hcmrs7eACP	(R)-3-hydroxy-cis-myristol-7-eoyl-[acyl-carrier protein]	MNXM5390	P0A6Q6	0.515205		enzyme information
3HAD160	3-hydroxyacyl-[acyl-carrier-protein] dehydratase (n-C16:0)	3hpalmACP	R-3-hydroxypalmitoyl-[acyl-carrier protein]	MNXM2576	P0A6Q6	0.0466846		enzyme and substrate information
3HAD160	3-hydroxyacyl-[acyl-carrier-protein] dehydratase (n-C16:0)	3hpalmACP	R-3-hydroxypalmitoyl-[acyl-carrier protein]	MNXM2576	P0A6Q3	0.0589967		enzyme and substrate information
3HAD161	3-hydroxyacyl-[acyl-carrier-protein] dehydratase (n-C16:1)	3hcpalm9eACP	(R)-3-hydroxy-cis-palm-9-eoyl-[acyl-carrier protein]	MNXM6556	P0A6Q3	0.0974282		enzyme and substrate information
3HAD161	3-hydroxyacyl-[acyl-carrier-protein] dehydratase (n-C16:1)	3hcpalm9eACP	(R)-3-hydroxy-cis-palm-9-eoyl-[acyl-carrier protein]	MNXM6556	P0A6Q6	0.0741263		enzyme and substrate information
3HAD180	3-hydroxyacyl-[acyl-carrier-protein] dehydratase (n-C18:0)	3hoctaACP	(R)-3-Hydroxyoctadecanoyl-[acyl-carrier protein]	MNXM6417	P0A6Q3	0.0526592		enzyme and substrate information
3HAD180	3-hydroxyacyl-[acyl-carrier-protein] dehydratase (n-C18:0)	3hoctaACP	(R)-3-Hydroxyoctadecanoyl-[acyl-carrier protein]	MNXM6417	P0A6Q6	0.0741263		enzyme and substrate information
3HAD181	3-hydroxyacyl-[acyl-carrier-protein] dehydratase (n-C18:1)	3hcvac11eACP	(R)-3-hydroxy-cis-vacc-11-enoyl-[acyl-carrier protein]	MNXM6557	P0A6Q3	0.0430734		enzyme and substrate information
3HAD181	3-hydroxyacyl-[acyl-carrier-protein] dehydratase (n-C18:1)	3hcvac11eACP	(R)-3-hydroxy-cis-vacc-11-enoyl-[acyl-carrier protein]	MNXM6557	P0A6Q6	0.0589967		enzyme and substrate information
3HAD40	3-hydroxyacyl-[acyl-carrier-protein] dehydratase (n-C4:0)	3haACP	(3R)-3-Hydroxyacyl-[acyl-carrier protein]	MNXM5861	P0A6Q6	0.0430734		enzyme and substrate information
3HAD40	3-hydroxyacyl-[acyl-carrier-protein] dehydratase (n-C4:0)	3haACP	(3R)-3-Hydroxyacyl-[acyl-carrier protein]	MNXM5861	P0A6Q3	0.0430734		enzyme and substrate information
3HAD60	3-hydroxyacyl-[acyl-carrier-protein] dehydratase (n-C6:0)	3hhexACP	(R)-3-Hydroxyhexanoyl-[acyl-carrier protein]	MNXM25370	P0A6Q3	0.0430734		enzyme and substrate information
3HAD60	3-hydroxyacyl-[acyl-carrier-protein] dehydratase (n-C6:0)	3hhexACP	(R)-3-Hydroxyhexanoyl-[acyl-carrier protein]	MNXM25370	P0A6Q6	0.0430734		enzyme and substrate information
3HAD80	3-hydroxyacyl-[acyl-carrier-protein] dehydratase (n-C8:0)	3hoctACP	(R)-3-Hydroxyoctanoyl-[acyl-carrier protein]	MNXM10019	P0A6Q3	0.0430734		enzyme and substrate information
3HAD80	3-hydroxyacyl-[acyl-carrier-protein] dehydratase (n-C8:0)	3hoctACP	(R)-3-Hydroxyoctanoyl-[acyl-carrier protein]	MNXM10019	P0A6Q6	0.0430734		enzyme and substrate information
3HCINNMH	3-hydroxycinnamate hydroxylase	3hcinnm	3-hydroxycinnamic acid	MNXM1799	P77397	0.0430734		enzyme and substrate information
3HCINNMH	3-hydroxycinnamate hydroxylase	nadh	Nicotinamide adenine dinucleotide - reduced	MNXM10	P77397	0.0430734		enzyme and substrate information
3HPPPNH	3-(3-hydroxy-phenyl)propionate hydroxylase	3hpppn	3-(3-hydroxy-phenyl)propionate	MNXM1634	P77397	0.0430734		enzyme and substrate information
3HPPPNH	3-(3-hydroxy-phenyl)propionate hydroxylase	nadh	Nicotinamide adenine dinucleotide - reduced	MNXM10	P77397	0.0430734		enzyme and substrate information
3KGK	3-keto-L-gulonate kinase	atp	ATP C10H12N5O13P3	MNXM3	P37677	0.0361853		enzyme and substrate information
3KGK	3-keto-L-gulonate kinase	3dhguln	3-Dehydro-L-gulonate	MNXM736	P37677	0.0368592		enzyme and substrate information
3NTD2pp	3'-nucleotidase (UMP) (periplasm)	3ump	3 UMP C9H11N2O9P	MNXM2184	P08331	0.0763412		enzyme and substrate information
3NTD4pp	3'-nucleotidase (CMP) (periplasm)	3cmp	3 CMP C9H12N3O8P	MNXM2182	P08331	0.0361853		enzyme and substrate information
3NTD7pp	3'-nucleotidase (AMP) (periplasm)	3amp	3 AMP C10H12N5O7P	MNXM1985	P08331	0.133857	0.014	enzyme and substrate information
3NTD9pp	3'-nucleotidase (GMP) (periplasm)	3gmp	Guanosine 3 phosphate C10H12N5O8P	MNXM2183	P08331	0.0361853		enzyme and substrate information
3OAR100	3-oxoacyl-[acyl-carrier-protein] reductase (n-C10:0)	nadph	Nicotinamide adenine dinucleotide phosphate - reduced	MNXM6	P0AEK2	0.0361853		enzyme and substrate information
3OAR100	3-oxoacyl-[acyl-carrier-protein] reductase (n-C10:0)	3hdecACP	(R)-3-Hydroxydecanoyl-[acyl-carrier protein]	MNXM7127	P0AEK2	0.0840324		enzyme and substrate information
3OAR100	3-oxoacyl-[acyl-carrier-protein] reductase (n-C10:0)	nadp	Nicotinamide adenine dinucleotide phosphate	MNXM5	P0AEK2	0.0840324		enzyme and substrate information
3OAR100	3-oxoacyl-[acyl-carrier-protein] reductase (n-C10:0)	3odecACP	3-Oxodecanoyl-[acyl-carrier protein]	MNXM26616	P0AEK2	0.133857		enzyme and substrate information
3OAR120	3-oxoacyl-[acyl-carrier-protein] reductase (n-C12:0)	3oddecACP	3-Oxododecanoyl-[acyl-carrier protein]	MNXM28933	P0AEK2	0.0840324		enzyme and substrate information
3OAR120	3-oxoacyl-[acyl-carrier-protein] reductase (n-C12:0)	nadph	Nicotinamide adenine dinucleotide phosphate - reduced	MNXM6	P0AEK2	0.0741263		enzyme and substrate information
3OAR120	3-oxoacyl-[acyl-carrier-protein] reductase (n-C12:0)	3hddecACP	(R)-3-Hydroxydodecanoyl-[acyl-carrier protein]	MNXM27066	P0AEK2	0.0974282		enzyme and substrate information
3OAR120	3-oxoacyl-[acyl-carrier-protein] reductase (n-C12:0)	nadp	Nicotinamide adenine dinucleotide phosphate	MNXM5	P0AEK2	0.0526592		enzyme and substrate information
3OAR121	3-oxoacyl-[acyl-carrier-protein] reductase (n-C12:1)	3ocddec5eACP	3-oxo-cis-dodec-5-enoyl-[acyl-carrier protein]	MNXM6837	P0AEK2	0.0526592		enzyme and substrate information
3OAR121	3-oxoacyl-[acyl-carrier-protein] reductase (n-C12:1)	nadph	Nicotinamide adenine dinucleotide phosphate - reduced	MNXM6	P0AEK2	0.0741263		enzyme and substrate information
3OAR140	3-oxoacyl-[acyl-carrier-protein] reductase (n-C14:0)	nadp	Nicotinamide adenine dinucleotide phosphate	MNXM5	P0AEK2	0.0974282		enzyme and substrate information
3OAR140	3-oxoacyl-[acyl-carrier-protein] reductase (n-C14:0)	3hmrsACP	(R)-3-Hydroxytetradecanoyl-[acyl-carrier protein]	MNXM7733	P0AEK2	0.0741263		enzyme and substrate information
3OAR140	3-oxoacyl-[acyl-carrier-protein] reductase (n-C14:0)	nadph	Nicotinamide adenine dinucleotide phosphate - reduced	MNXM6	P0AEK2	0.0974282		enzyme and substrate information
3OAR140	3-oxoacyl-[acyl-carrier-protein] reductase (n-C14:0)	3omrsACP	3-Oxotetradecanoyl-[acyl-carrier protein]	MNXM26095	P0AEK2	0.0741263		enzyme and substrate information
3OAR141	3-oxoacyl-[acyl-carrier-protein] reductase (n-C14:1)	3ocmrs7eACP	3-oxo-cis-myristol-7-eoyl-[acyl-carrier protein]	MNXM6838	P0AEK2	0.0589967		enzyme and substrate information
3OAR141	3-oxoacyl-[acyl-carrier-protein] reductase (n-C14:1)	nadph	Nicotinamide adenine dinucleotide phosphate - reduced	MNXM6	P0AEK2	0.0710489		enzyme and substrate information
3OAR160	3-oxoacyl-[acyl-carrier-protein] reductase (n-C16:0)	nadp	Nicotinamide adenine dinucleotide phosphate	MNXM5	P0AEK2	0.123497		enzyme and substrate information
3OAR160	3-oxoacyl-[acyl-carrier-protein] reductase (n-C16:0)	3hpalmACP	R-3-hydroxypalmitoyl-[acyl-carrier protein]	MNXM2576	P0AEK2	0.191301		enzyme and substrate information
3OAR160	3-oxoacyl-[acyl-carrier-protein] reductase (n-C16:0)	nadph	Nicotinamide adenine dinucleotide phosphate - reduced	MNXM6	P0AEK2	0.11814		enzyme and substrate information
3OAR160	3-oxoacyl-[acyl-carrier-protein] reductase (n-C16:0)	3opalmACP	3-Oxohexadecanoyl-[acyl-carrier protein]	MNXM4345	P0AEK2	0.251772		enzyme and substrate information
3OAR161	3-oxoacyl-[acyl-carrier-protein] reductase (n-C16:1)	3ocpalm9eACP	3-oxo-cis-palm-9-eoyl-[acyl-carrier protein]	MNXM6839	P0AEK2	0.13409		enzyme and substrate information
3OAR161	3-oxoacyl-[acyl-carrier-protein] reductase (n-C16:1)	nadph	Nicotinamide adenine dinucleotide phosphate - reduced	MNXM6	P0AEK2	0.0741263		enzyme and substrate information
3OAR180	3-oxoacyl-[acyl-carrier-protein] reductase (n-C18:0)	nadp	Nicotinamide adenine dinucleotide phosphate	MNXM5	P0AEK2	0.0589967		enzyme and substrate information
3OAR180	3-oxoacyl-[acyl-carrier-protein] reductase (n-C18:0)	3hoctaACP	(R)-3-Hydroxyoctadecanoyl-[acyl-carrier protein]	MNXM6417	P0AEK2	0.0526592		enzyme and substrate information
3OAR180	3-oxoacyl-[acyl-carrier-protein] reductase (n-C18:0)	nadph	Nicotinamide adenine dinucleotide phosphate - reduced	MNXM6	P0AEK2	0.0741263		enzyme and substrate information
3OAR180	3-oxoacyl-[acyl-carrier-protein] reductase (n-C18:0)	3ooctdACP	3-Oxooctadecanoyl-[acyl-carrier protein]	MNXM3491	P0AEK2	0.0974282		enzyme and substrate information
3OAR181	3-oxoacyl-[acyl-carrier-protein] reductase (n-C18:1)	nadph	Nicotinamide adenine dinucleotide phosphate - reduced	MNXM6	P0AEK2	0.0623417		enzyme and substrate information
3OAR181	3-oxoacyl-[acyl-carrier-protein] reductase (n-C18:1)	3ocvac11eACP	3-oxo-cis-vacc-11-enoyl-[acyl-carrier protein]	MNXM6840	P0AEK2	0.124065		enzyme information
3OAR40	3-oxoacyl-[acyl-carrier-protein] reductase (n-C4:0)	3haACP	(3R)-3-Hydroxyacyl-[acyl-carrier protein]	MNXM5861	P0AEK2	0.0990707		enzyme and substrate information
3OAR40	3-oxoacyl-[acyl-carrier-protein] reductase (n-C4:0)	actACP	Acetoacetyl-ACP	MNXM1223	P0AEK2	0.0932286		enzyme and substrate information
3OAR40	3-oxoacyl-[acyl-carrier-protein] reductase (n-C4:0)	nadph	Nicotinamide adenine dinucleotide phosphate - reduced	MNXM6	P0AEK2	0.0932286		enzyme and substrate information
3OAR40	3-oxoacyl-[acyl-carrier-protein] reductase (n-C4:0)	nadp	Nicotinamide adenine dinucleotide phosphate	MNXM5	P0AEK2	0.0741263		enzyme and substrate information
3OAR60	3-oxoacyl-[acyl-carrier-protein] reductase (n-C6:0)	3hhexACP	(R)-3-Hydroxyhexanoyl-[acyl-carrier protein]	MNXM25370	P0AEK2	0.0526592		enzyme and substrate information
3OAR60	3-oxoacyl-[acyl-carrier-protein] reductase (n-C6:0)	nadp	Nicotinamide adenine dinucleotide phosphate	MNXM5	P0AEK2	0.0589967		enzyme and substrate information
3OAR60	3-oxoacyl-[acyl-carrier-protein] reductase (n-C6:0)	3ohexACP	3-Oxohexanoyl-[acyl-carrier protein]	MNXM25602	P0AEK2	0.0974282		enzyme and substrate information
3OAR60	3-oxoacyl-[acyl-carrier-protein] reductase (n-C6:0)	nadph	Nicotinamide adenine dinucleotide phosphate - reduced	MNXM6	P0AEK2	0.0741263		enzyme and substrate information
3OAR80	3-oxoacyl-[acyl-carrier-protein] reductase (n-C8:0)	3ooctACP	3-Oxooctanoyl-[acyl-carrier protein]	MNXM28031	P0AEK2	0.0592221		enzyme and substrate information
3OAR80	3-oxoacyl-[acyl-carrier-protein] reductase (n-C8:0)	nadph	Nicotinamide adenine dinucleotide phosphate - reduced	MNXM6	P0AEK2	0.0932286		enzyme and substrate information
3OAR80	3-oxoacyl-[acyl-carrier-protein] reductase (n-C8:0)	3hoctACP	(R)-3-Hydroxyoctanoyl-[acyl-carrier protein]	MNXM10019	P0AEK2	0.0683897		enzyme and substrate information
3OAR80	3-oxoacyl-[acyl-carrier-protein] reductase (n-C8:0)	nadp	Nicotinamide adenine dinucleotide phosphate	MNXM5	P0AEK2	0.0990707		enzyme and substrate information
3OAS100	3-oxoacyl-[acyl-carrier-protein] synthase (n-C10:0)	malACP	Malonyl-[acyl-carrier protein]	MNXM184	P0AAI5	0.0932286		enzyme and substrate information
3OAS100	3-oxoacyl-[acyl-carrier-protein] synthase (n-C10:0)	ocACP	Octanoyl-ACP (n-C8:0ACP)	MNXM90185	P0AAI5	0.0990707		enzyme and substrate information
3OAS100	3-oxoacyl-[acyl-carrier-protein] synthase (n-C10:0)	malACP	Malonyl-[acyl-carrier protein]	MNXM184	P0A953	0.0990707		enzyme and substrate information
3OAS100	3-oxoacyl-[acyl-carrier-protein] synthase (n-C10:0)	ocACP	Octanoyl-ACP (n-C8:0ACP)	MNXM90185	P0A953	0.0591393		enzyme and substrate information
3OAS120	3-oxoacyl-[acyl-carrier-protein] synthase (n-C12:0)	dcaACP	Decanoyl-ACP (n-C10:0ACP)	MNXM90236	P0A953	0.0511998		enzyme information
3OAS120	3-oxoacyl-[acyl-carrier-protein] synthase (n-C12:0)	malACP	Malonyl-[acyl-carrier protein]	MNXM184	P0AAI5	0.0990707		enzyme and substrate information
3OAS120	3-oxoacyl-[acyl-carrier-protein] synthase (n-C12:0)	dcaACP	Decanoyl-ACP (n-C10:0ACP)	MNXM90236	P0AAI5	0.0614331		enzyme information
3OAS120	3-oxoacyl-[acyl-carrier-protein] synthase (n-C12:0)	malACP	Malonyl-[acyl-carrier protein]	MNXM184	P0A953	0.0516709		enzyme and substrate information
3OAS121	3-oxoacyl-[acyl-carrier-protein] synthase (n-C12:1)	cdec3eACP	Cis-dec-3-enoyl-[acyl-carrier protein] (n-C10:1)	MNXM7186	P0A953	0.0497613		enzyme and substrate information
3OAS121	3-oxoacyl-[acyl-carrier-protein] synthase (n-C12:1)	malACP	Malonyl-[acyl-carrier protein]	MNXM184	P0A953	0.104325		enzyme and substrate information
3OAS140	3-oxoacyl-[acyl-carrier-protein] synthase (n-C14:0)	ddcaACP	Dodecanoyl-ACP (n-C12:0ACP)	MNXM89851	P0A953	0.0823656		enzyme and substrate information
3OAS140	3-oxoacyl-[acyl-carrier-protein] synthase (n-C14:0)	malACP	Malonyl-[acyl-carrier protein]	MNXM184	P0A953	0.111727		enzyme and substrate information
3OAS140	3-oxoacyl-[acyl-carrier-protein] synthase (n-C14:0)	ddcaACP	Dodecanoyl-ACP (n-C12:0ACP)	MNXM89851	P0AAI5	0.0532912		enzyme and substrate information
3OAS140	3-oxoacyl-[acyl-carrier-protein] synthase (n-C14:0)	malACP	Malonyl-[acyl-carrier protein]	MNXM184	P0AAI5	0.251424		enzyme and substrate information
3OAS141	3-oxoacyl-[acyl-carrier-protein] synthase (n-C14:1)	cddec5eACP	Cis-dodec-5-enoyl-[acyl-carrier protein] (n-C12:1)	MNXM163784	P0A953	0.151247		enzyme and substrate information
3OAS141	3-oxoacyl-[acyl-carrier-protein] synthase (n-C14:1)	malACP	Malonyl-[acyl-carrier protein]	MNXM184	P0A953	0.0516709		enzyme and substrate information
3OAS160	3-oxoacyl-[acyl-carrier-protein] synthase (n-C16:0)	myrsACP	Myristoyl-ACP (n-C14:0ACP)	MNXM89779	P0AAI5	0.0756111	0.0565332	enzyme and substrate information
3OAS160	3-oxoacyl-[acyl-carrier-protein] synthase (n-C16:0)	malACP	Malonyl-[acyl-carrier protein]	MNXM184	P0AAI5	0.108119		enzyme and substrate information
3OAS160	3-oxoacyl-[acyl-carrier-protein] synthase (n-C16:0)	myrsACP	Myristoyl-ACP (n-C14:0ACP)	MNXM89779	P0A953	0.0654787		enzyme and substrate information
3OAS160	3-oxoacyl-[acyl-carrier-protein] synthase (n-C16:0)	malACP	Malonyl-[acyl-carrier protein]	MNXM184	P0A953	0.0725855		enzyme and substrate information
3OAS161	3-oxoacyl-[acyl-carrier-protein] synthase (n-C16:1)	tdeACP	Cis-tetradec-7-enoyl-[acyl-carrier protein] (n-C14:1)	MNXM162426	P0A953	0.0725855		enzyme and substrate information
3OAS161	3-oxoacyl-[acyl-carrier-protein] synthase (n-C16:1)	malACP	Malonyl-[acyl-carrier protein]	MNXM184	P0A953	0.0756111		enzyme and substrate information
3OAS180	3-oxoacyl-[acyl-carrier-protein] synthase (n-C18:0)	palmACP	Palmitoyl-ACP (n-C16:0ACP)	MNXM2026	P0AAI5	0.0684796		enzyme and substrate information
3OAS180	3-oxoacyl-[acyl-carrier-protein] synthase (n-C18:0)	malACP	Malonyl-[acyl-carrier protein]	MNXM184	P0AAI5	0.0637655		enzyme and substrate information
3OAS180	3-oxoacyl-[acyl-carrier-protein] synthase (n-C18:0)	palmACP	Palmitoyl-ACP (n-C16:0ACP)	MNXM2026	P0A953	0.0554429		enzyme and substrate information
3OAS180	3-oxoacyl-[acyl-carrier-protein] synthase (n-C18:0)	malACP	Malonyl-[acyl-carrier protein]	MNXM184	P0A953	0.0756111		enzyme and substrate information
3OAS181	3-oxoacyl-[acyl-carrier-protein] synthase (n-C18:1)	hdeACP	Cis-hexadec-9-enoyl-[acyl-carrier protein] (n-C16:1)	MNXM89949	P0AAI5	0.0741263		enzyme and substrate information
3OAS181	3-oxoacyl-[acyl-carrier-protein] synthase (n-C18:1)	malACP	Malonyl-[acyl-carrier protein]	MNXM184	P0AAI5	0.0974282		enzyme and substrate information
3OAS60	3-oxoacyl-[acyl-carrier-protein] synthase (n-C6:0)	malACP	Malonyl-[acyl-carrier protein]	MNXM184	P0AAI5	0.128523		enzyme and substrate information
3OAS60	3-oxoacyl-[acyl-carrier-protein] synthase (n-C6:0)	butACP	Butyryl-ACP (n-C4:0ACP)	MNXM90458	P0AAI5	0.0373263		enzyme and substrate information
3OAS60	3-oxoacyl-[acyl-carrier-protein] synthase (n-C6:0)	butACP	Butyryl-ACP (n-C4:0ACP)	MNXM90458	P0A953	0.152263		enzyme and substrate information
3OAS60	3-oxoacyl-[acyl-carrier-protein] synthase (n-C6:0)	malACP	Malonyl-[acyl-carrier protein]	MNXM184	P0A953	0.0548877		enzyme and substrate information
3OAS80	3-oxoacyl-[acyl-carrier-protein] synthase (n-C8:0)	malACP	Malonyl-[acyl-carrier protein]	MNXM184	P0A953	0.0536728		enzyme and substrate information
3OAS80	3-oxoacyl-[acyl-carrier-protein] synthase (n-C8:0)	hexACP	Hexanoyl-ACP (n-C6:0ACP)	MNXM90722	P0AAI5	0.035876		enzyme and substrate information
3OAS80	3-oxoacyl-[acyl-carrier-protein] synthase (n-C8:0)	hexACP	Hexanoyl-ACP (n-C6:0ACP)	MNXM90722	P0A953	0.152263		enzyme and substrate information
3OAS80	3-oxoacyl-[acyl-carrier-protein] synthase (n-C8:0)	malACP	Malonyl-[acyl-carrier protein]	MNXM184	P0AAI5	0.0623417		enzyme and substrate information
42A12BOOXpp	4-(2-Aminoethyl)-1,2-benzenediol:oxygen oxidoreductase(deaminating)(flavin-containing)	dopa	Dopamine	MNXM205	P46883	0.0589967		enzyme and substrate information
4HTHRS	4-Hydroxy-L-threonine synthase	phthr	O-Phospho-4-hydroxy-L-threonine	MNXM759	P00934	0.0422349		enzyme and substrate information
4PCP	Tetrapeptide L,D-carboxypeptidase	LalaDgluMdapDala	L-alanine-D-glutamate-meso-2,6-diaminoheptanedioate-D-alanine	MNXM59271	P76008	0.0436301		enzyme and substrate information
4PCPpp	Tetrapeptide L,D-carboxypeptidase (periplasm)	LalaDgluMdapDala	L-alanine-D-glutamate-meso-2,6-diaminoheptanedioate-D-alanine	MNXM59271		0.0518754		substrate information
5DGLCNR	5-dehydro-D-gluconate reductase	5dglcn	5-Dehydro-D-gluconate	MNXM963	P0A9P9	0.0422349		enzyme and substrate information
5DGLCNR	5-dehydro-D-gluconate reductase	nadp	Nicotinamide adenine dinucleotide phosphate	MNXM5	P0A9P9	0.08563		enzyme and substrate information
5DGLCNR	5-dehydro-D-gluconate reductase	glcn	D-Gluconate	MNXM341	P0A9P9	0.0410016		enzyme and substrate information
5DGLCNR	5-dehydro-D-gluconate reductase	nadph	Nicotinamide adenine dinucleotide phosphate - reduced	MNXM6	P0A9P9	0.0436301		enzyme and substrate information
5DOAN	5'-deoxyadenosine nuclosidase	dad_5	5'-Deoxyadenosine	MNXM316	P0AF12	0.0205036		enzyme and substrate information
A5PISO	Arabinose-5-phosphate isomerase	ru5p__D	D-Ribulose 5-phosphate	MNXM145	P17115	0.0436301		enzyme and substrate information
A5PISO	Arabinose-5-phosphate isomerase	ara5p	D-Arabinose 5-phosphate	MNXM1184	P45395	0.0673076	0.747243	enzyme and substrate information
A5PISO	Arabinose-5-phosphate isomerase	ru5p__D	D-Ribulose 5-phosphate	MNXM145	P45395	0.0410016	0.406559	enzyme and substrate information
A5PISO	Arabinose-5-phosphate isomerase	ara5p	D-Arabinose 5-phosphate	MNXM1184	P17115	0.0296641		enzyme and substrate information
AACPS1	Acyl-[acyl-carrier-protein] synthetase (n-C14:0)	atp	ATP C10H12N5O13P3	MNXM3		0.190308		substrate information
AACPS1	Acyl-[acyl-carrier-protein] synthetase (n-C14:0)	ttdca	Tetradecanoate (n-C14:0)	MNXM162239		0.038845		substrate information
AACPS1	Acyl-[acyl-carrier-protein] synthetase (n-C14:0)	ACP	Acyl carrier protein	MNXM925		0.090037		substrate information
AACPS2	Acyl-[acyl-carrier-protein] synthetase (n-C14:1)	ACP	Acyl carrier protein	MNXM925		0.090037		substrate information
AACPS2	Acyl-[acyl-carrier-protein] synthetase (n-C14:1)	atp	ATP C10H12N5O13P3	MNXM3		0.190308		substrate information
AACPS2	Acyl-[acyl-carrier-protein] synthetase (n-C14:1)	ttdcea	Tetradecenoate (n-C14:1)	MNXM641		0.0408987		substrate information
AACPS3	Acyl-[acyl-carrier-protein] synthetase (n-C16:0)	ACP	Acyl carrier protein	MNXM925		0.090037		substrate information
AACPS3	Acyl-[acyl-carrier-protein] synthetase (n-C16:0)	atp	ATP C10H12N5O13P3	MNXM3		0.190308		substrate information
AACPS3	Acyl-[acyl-carrier-protein] synthetase (n-C16:0)	hdca	Hexadecanoate (n-C16:0)	MNXM108		0.0283723		substrate information
AACPS4	Acyl-[acyl-carrier-protein] synthetase (n-C16:1)	hdcea	Hexadecenoate (n-C16:1)	MNXM950		0.076119		substrate information
AACPS4	Acyl-[acyl-carrier-protein] synthetase (n-C16:1)	atp	ATP C10H12N5O13P3	MNXM3		0.190308		substrate information
AACPS4	Acyl-[acyl-carrier-protein] synthetase (n-C16:1)	ACP	Acyl carrier protein	MNXM925		0.090037		substrate information
AACPS5	Acyl-[acyl-carrier-protein] synthetase (n-C18:1)	ocdcea	Octadecenoate (n-C18:1)	MNXM306		0.130787		substrate information
AACPS5	Acyl-[acyl-carrier-protein] synthetase (n-C18:1)	ACP	Acyl carrier protein	MNXM925		0.090037		substrate information
AACPS5	Acyl-[acyl-carrier-protein] synthetase (n-C18:1)	atp	ATP C10H12N5O13P3	MNXM3		0.190308		substrate information
AACPS6	Acyl-[acyl-carrier-protein] synthetase (n-C18:0)	ACP	Acyl carrier protein	MNXM925		0.090037		substrate information
AACPS6	Acyl-[acyl-carrier-protein] synthetase (n-C18:0)	atp	ATP C10H12N5O13P3	MNXM3		0.190308		substrate information
AACPS6	Acyl-[acyl-carrier-protein] synthetase (n-C18:0)	ocdca	Octadecanoate (n-C18:0)	MNXM236		0.0249972		substrate information
AACPS7	Acyl-[acyl-carrier-protein] synthetase (n-C12:0)	ddca	Dodecanoate (n-C12:0)	MNXM162258		0.0401335		substrate information
AACPS7	Acyl-[acyl-carrier-protein] synthetase (n-C12:0)	atp	ATP C10H12N5O13P3	MNXM3		0.190308		substrate information
AACPS7	Acyl-[acyl-carrier-protein] synthetase (n-C12:0)	ACP	Acyl carrier protein	MNXM925		0.090037		substrate information
AACPS8	Acyl-[acyl-carrier-protein] synthetase (n-C10:0)	dca	Decanoate (n-C10:0)	MNXM162295		0.0905953		substrate information
AACPS8	Acyl-[acyl-carrier-protein] synthetase (n-C10:0)	atp	ATP C10H12N5O13P3	MNXM3		0.190308		substrate information
AACPS8	Acyl-[acyl-carrier-protein] synthetase (n-C10:0)	ACP	Acyl carrier protein	MNXM925		0.090037		substrate information
AACPS9	Acyl-[acyl-carrier-protein] synthetase (n-C8:0)	ACP	Acyl carrier protein	MNXM925		0.090037		substrate information
AACPS9	Acyl-[acyl-carrier-protein] synthetase (n-C8:0)	octa	Octanoate (n-C8:0)	MNXM750		0.51019		substrate information
AACPS9	Acyl-[acyl-carrier-protein] synthetase (n-C8:0)	atp	ATP C10H12N5O13P3	MNXM3		0.190308		substrate information
AACTOOR	Aminoacetone:oxygen oxidoreductase(deaminating)(flavin-containing)	aact	Aminoacetone	MNXM1106		0.193118		substrate information
AADDGT	DTDP-N-4-acetamido-4,6-dideoxy-D-galactose transferase	dtdp4aaddg	DTDP-4-acetamido-4,6-dideoxy-D-galactose	MNXM3015	P56258	2.97702		enzyme and substrate information
AADDGT	DTDP-N-4-acetamido-4,6-dideoxy-D-galactose transferase	unagamu	Undecaprenyl-diphospho-N-acetylglucosamine-N-acetylmannosaminuronate	MNXM2504	P56258	0.0393152		enzyme and substrate information
AAMYL	Alpha-amylase	14glucan	1,4-alpha-D-glucan	MNXM2905	P26612	0.0410016		enzyme and substrate information
AAMYLpp	Alpha-amylase (periplasm)	14glucan	1,4-alpha-D-glucan	MNXM2905	P25718	0.08563		enzyme and substrate information
AB6PGH	Arbutin 6-phosphate glucohydrolase	arbt6p	Arbutin 6-phosphate	MNXM2806	Q46829	0.110975		enzyme and substrate information
ABTA	4-aminobutyrate transaminase	4abut	4-Aminobutanoate	MNXM192	P50457	0.59555		enzyme and substrate information
ABTA	4-aminobutyrate transaminase	akg	2-Oxoglutarate	MNXM20	P22256	0.12024	1.07	enzyme and substrate information
ABTA	4-aminobutyrate transaminase	akg	2-Oxoglutarate	MNXM20	P50457	0.106839		enzyme and substrate information
ABTA	4-aminobutyrate transaminase	4abut	4-Aminobutanoate	MNXM192	P22256	1.19771	5.8	enzyme and substrate information
ABUTD	Aminobutyraldehyde dehydrogenase	4abutn	4-Aminobutanal	MNXM422	P77674	0.104494	0.041	enzyme and substrate information
ABUTD	Aminobutyraldehyde dehydrogenase	nad	Nicotinamide adenine dinucleotide	MNXM8	P77674	1.18231		enzyme and substrate information
ACACCT	Acetyl-CoA:acetoacetyl-CoA transferase	accoa	Acetyl-CoA	MNXM21		0.0646366		substrate information
ACACCT	Acetyl-CoA:acetoacetyl-CoA transferase	acac	Acetoacetate	MNXM154		0.643529		substrate information
ACACT10	3-ketoacyl-CoA thiolase	3oddcoa	3-Oxododecanoyl-CoA	MNXM705	P76503	0.125477		enzyme and substrate information
ACACT10	3-ketoacyl-CoA thiolase	coa	Coenzyme A	MNXM12	P76503	0.0572697		enzyme and substrate information
ACACT10	3-ketoacyl-CoA thiolase	3oddcoa	3-Oxododecanoyl-CoA	MNXM705	P21151	0.100031		enzyme and substrate information
ACACT10	3-ketoacyl-CoA thiolase	coa	Coenzyme A	MNXM12	P21151	0.163242		enzyme and substrate information
ACACT11	3-ketoacyl-CoA thiolase	3ohcoa	3-Oxohexanoyl-CoA	MNXM717	P76503	0.0660402		enzyme and substrate information
ACACT11	3-ketoacyl-CoA thiolase	coa	Coenzyme A	MNXM12	P76503	0.0431666		enzyme and substrate information
ACACT11	3-ketoacyl-CoA thiolase	coa	Coenzyme A	MNXM12	P21151	0.178974		enzyme and substrate information
ACACT11	3-ketoacyl-CoA thiolase	3ohcoa	3-Oxohexanoyl-CoA	MNXM717	P21151	0.0265972		enzyme and substrate information
ACACT12	3-ketoacyl-CoA thiolase	3ohdcoa	3-Oxohexadecanoyl-CoA	MNXM738	P21151	0.376818		enzyme and substrate information
ACACT12	3-ketoacyl-CoA thiolase	coa	Coenzyme A	MNXM12	P76503	0.0722147		enzyme and substrate information
ACACT12	3-ketoacyl-CoA thiolase	coa	Coenzyme A	MNXM12	P21151	4.83952		enzyme and substrate information
ACACT12	3-ketoacyl-CoA thiolase	3ohdcoa	3-Oxohexadecanoyl-CoA	MNXM738	P76503	0.151501		enzyme and substrate information
ACACT13	3-ketoacyl-CoA thiolase	coa	Coenzyme A	MNXM12	P76503	0.0203132		enzyme and substrate information
ACACT13	3-ketoacyl-CoA thiolase	coa	Coenzyme A	MNXM12	P21151	0.0818705		enzyme and substrate information
ACACT13	3-ketoacyl-CoA thiolase	3odcoa	3-Oxodecanoyl-CoA	MNXM677	P21151	0.7958		enzyme and substrate information
ACACT13	3-ketoacyl-CoA thiolase	3odcoa	3-Oxodecanoyl-CoA	MNXM677	P76503	0.0436698		enzyme and substrate information
ACACT1r	Acetyl-CoA C-acetyltransferase	accoa	Acetyl-CoA	MNXM21	P76461	0.0561085	0.1386	enzyme and substrate information
ACACT1r	Acetyl-CoA C-acetyltransferase	aacoa	Acetoacetyl-CoA	MNXM133	P76461	0.0561085	0.0176	enzyme and substrate information
ACACT1r	Acetyl-CoA C-acetyltransferase	coa	Coenzyme A	MNXM12	P76461	0.769525	0.008	enzyme and substrate information
ACACT8	3-ketoacyl-CoA thiolase	coa	Coenzyme A	MNXM12	P76503	0.12955		enzyme and substrate information
ACACT8	3-ketoacyl-CoA thiolase	coa	Coenzyme A	MNXM12	P21151	0.0267771		enzyme and substrate information
ACACT8	3-ketoacyl-CoA thiolase	3oocoa	3-Oxooctanoyl-CoA	MNXM706	P21151	0.023264		enzyme and substrate information
ACACT8	3-ketoacyl-CoA thiolase	3oocoa	3-Oxooctanoyl-CoA	MNXM706	P76503	0.0228074		enzyme and substrate information
ACACT8r	Acetyl-CoA acyltransferase (hexadecanoyl-CoA), (r)	3ohodcoa	3-Oxooctadecanoyl-CoA	MNXM513	P76503	0.432272		enzyme and substrate information
ACACT8r	Acetyl-CoA acyltransferase (hexadecanoyl-CoA), (r)	coa	Coenzyme A	MNXM12	P21151	0.442257		enzyme and substrate information
ACACT8r	Acetyl-CoA acyltransferase (hexadecanoyl-CoA), (r)	coa	Coenzyme A	MNXM12	P76503	0.366341		enzyme and substrate information
ACACT8r	Acetyl-CoA acyltransferase (hexadecanoyl-CoA), (r)	3ohodcoa	3-Oxooctadecanoyl-CoA	MNXM513	P21151	4.88535		enzyme and substrate information
ACACT9	3-ketoacyl-CoA thiolase	3otdcoa	3-Oxotetradecanoyl-CoA	MNXM707	P21151	0.165788		enzyme and substrate information
ACACT9	3-ketoacyl-CoA thiolase	coa	Coenzyme A	MNXM12	P76503	14.1552		enzyme and substrate information
ACACT9	3-ketoacyl-CoA thiolase	3otdcoa	3-Oxotetradecanoyl-CoA	MNXM707	P76503	0.0909294		enzyme and substrate information
ACACT9	3-ketoacyl-CoA thiolase	coa	Coenzyme A	MNXM12	P21151	0.0878043		enzyme and substrate information
ACALD	Acetaldehyde dehydrogenase (acetylating)	acald	Acetaldehyde	MNXM75	P0A9Q7	0.769525		enzyme and substrate information
ACALD	Acetaldehyde dehydrogenase (acetylating)	accoa	Acetyl-CoA	MNXM21	P0A9Q7	0.450363		enzyme and substrate information
ACALD	Acetaldehyde dehydrogenase (acetylating)	nadh	Nicotinamide adenine dinucleotide - reduced	MNXM10	P0A9Q7	0.0484226		enzyme and substrate information
ACALD	Acetaldehyde dehydrogenase (acetylating)	acald	Acetaldehyde	MNXM75	P77580	0.0484226		enzyme and substrate information
ACALD	Acetaldehyde dehydrogenase (acetylating)	coa	Coenzyme A	MNXM12	P77580	0.769525		enzyme and substrate information
ACALD	Acetaldehyde dehydrogenase (acetylating)	nad	Nicotinamide adenine dinucleotide	MNXM8	P0A9Q7	0.450363		enzyme and substrate information
ACALD	Acetaldehyde dehydrogenase (acetylating)	accoa	Acetyl-CoA	MNXM21	P77580	0.0484226		enzyme and substrate information
ACALD	Acetaldehyde dehydrogenase (acetylating)	coa	Coenzyme A	MNXM12	P0A9Q7	0.450363		enzyme and substrate information
ACALD	Acetaldehyde dehydrogenase (acetylating)	nadh	Nicotinamide adenine dinucleotide - reduced	MNXM10	P77580	0.769525		enzyme and substrate information
ACALD	Acetaldehyde dehydrogenase (acetylating)	nad	Nicotinamide adenine dinucleotide	MNXM8	P77580	0.0484226		enzyme and substrate information
ACANTHAT	Acetyl-CoA:anthranilate acetyltransferase	anth	Anthranilate	MNXM188	P77567	0.0933119		enzyme and substrate information
ACANTHAT	Acetyl-CoA:anthranilate acetyltransferase	accoa	Acetyl-CoA	MNXM21	P77567	0.123497		enzyme and substrate information
ACBIPGT	Adenosyl cobinamide phosphate guanyltransferase	adocbip	Adenosyl cobinamide phosphate	MNXM856	P0AE76	0.0990707		enzyme and substrate information
ACBIPGT	Adenosyl cobinamide phosphate guanyltransferase	gtp	GTP C10H12N5O14P3	MNXM51	P0AE76	0.0545653		enzyme and substrate information
ACCOAC	Acetyl-CoA carboxylase	hco3	Bicarbonate	MNXM60		3.69424		substrate information
ACCOAC	Acetyl-CoA carboxylase	atp	ATP C10H12N5O13P3	MNXM3		0.190308		substrate information
ACCOAC	Acetyl-CoA carboxylase	accoa	Acetyl-CoA	MNXM21		0.0646366		substrate information
ACCOAL	Acetate-CoA ligase (ADP-forming)	ppa	Propionate (n-C3:0)	MNXM162260	P77495	0.0589967		enzyme and substrate information
ACCOAL	Acetate-CoA ligase (ADP-forming)	coa	Coenzyme A	MNXM12	P77495	0.0526592		enzyme and substrate information
ACCOAL	Acetate-CoA ligase (ADP-forming)	atp	ATP C10H12N5O13P3	MNXM3	P77495	0.0741263		enzyme and substrate information
ACGAL1PPpp	N-acetyl-D-galactosamine 1-phosphatase (periplasm)	acgal1p	N-Acetyl-D-galactosamine 1-phosphate	MNXM2401		0.0457018		substrate information
ACGAM1PPpp	N-acetyl-D-glucosamine 1-phosphatase (periplasm)	acgam1p	N-Acetyl-D-glucosamine 1-phosphate	MNXM91871		0.115789		substrate information
ACGAMK	N-acetylglucosamine kinase	atp	ATP C10H12N5O13P3	MNXM3	P75959	0.0422349		enzyme and substrate information
ACGAMK	N-acetylglucosamine kinase	acgam	N-Acetyl-D-glucosamine	MNXM143	P75959	0.0271351		enzyme and substrate information
ACGAMT	UDP-N-acetylglucosamine:undecaprenylphosphate N-acetylglucosamine -1-phosphate transferase	udcpp	Undecaprenyl phosphate	MNXM251	P0AC78	0.0741263		enzyme and substrate information
ACGAMT	UDP-N-acetylglucosamine:undecaprenylphosphate N-acetylglucosamine -1-phosphate transferase	uacgam	UDP-N-acetyl-D-glucosamine	MNXM47	P0AC78	0.0974282	0.000503548	enzyme and substrate information
ACGK	Acetylglutamate kinase	acglu	N-Acetyl-L-glutamate	MNXM730	P0A6C8	0.450363	0.2	enzyme and substrate information
ACGK	Acetylglutamate kinase	atp	ATP C10H12N5O13P3	MNXM3	P0A6C8	1.18231	0.29	enzyme and substrate information
ACGS	N-acetylglutamate synthase	accoa	Acetyl-CoA	MNXM21	P0A6C5	0.110975		enzyme and substrate information
ACGS	N-acetylglutamate synthase	glu__L	L-Glutamate	MNXM89557	P0A6C5	0.59555		enzyme and substrate information
ACHBS	2-aceto-2-hydroxybutanoate synthase	2obut	2-Oxobutanoate	MNXM159	P08142	0.769525		enzyme and substrate information
ACHBS	2-aceto-2-hydroxybutanoate synthase	pyr	Pyruvate	MNXM23	P08142	0.769525		enzyme and substrate information
ACHBS	2-aceto-2-hydroxybutanoate synthase	2obut	2-Oxobutanoate	MNXM159	P00893	0.0561085		enzyme and substrate information
ACHBS	2-aceto-2-hydroxybutanoate synthase	pyr	Pyruvate	MNXM23	P00893	0.0561085		enzyme and substrate information
ACKr	Acetate kinase	adp	ADP C10H12N5O10P2	MNXM7	P0A6A3	0.0580255		enzyme and substrate information
ACKr	Acetate kinase	actp	Acetyl phosphate	MNXM280	P0A6A3	0.450363		enzyme and substrate information
ACKr	Acetate kinase	ac	Acetate	MNXM26	P11868	1.1696		enzyme and substrate information
ACKr	Acetate kinase	atp	ATP C10H12N5O13P3	MNXM3	P0A6A3	0.450363		enzyme and substrate information
ACKr	Acetate kinase	ac	Acetate	MNXM26	P0A6A3	2.97702		enzyme and substrate information
ACKr	Acetate kinase	adp	ADP C10H12N5O10P2	MNXM7	P33221	0.450363		enzyme and substrate information
ACKr	Acetate kinase	actp	Acetyl phosphate	MNXM280	P33221	1.71315		enzyme and substrate information
ACKr	Acetate kinase	actp	Acetyl phosphate	MNXM280	P11868	0.450363		enzyme and substrate information
ACKr	Acetate kinase	ac	Acetate	MNXM26	P33221	0.0100166		enzyme and substrate information
ACKr	Acetate kinase	adp	ADP C10H12N5O10P2	MNXM7	P11868	0.139425		enzyme and substrate information
ACKr	Acetate kinase	atp	ATP C10H12N5O13P3	MNXM3	P11868	0.0895999		enzyme and substrate information
ACKr	Acetate kinase	atp	ATP C10H12N5O13P3	MNXM3	P33221	0.0535383		enzyme and substrate information
ACLS	Acetolactate synthase	pyr	Pyruvate	MNXM23	P00893	2.97702		enzyme and substrate information
ACLS	Acetolactate synthase	pyr	Pyruvate	MNXM23	P08142	2.97702		enzyme and substrate information
ACM6PH	N-acetylmuramate 6-phosphate hydrolase	acmum6p	N-acetylmuramate 6-phosphate	MNXM90332		0.171671		substrate information
ACMAMUT	UDP-N-acetyl-D-mannosaminuronic acid transferase	uacmamu	UDP-N-acetyl-D-mannosaminouronate	MNXM97052	P27836	0.024293		enzyme and substrate information
ACMAMUT	UDP-N-acetyl-D-mannosaminuronic acid transferase	unaga	Undecaprenyl diphospho N-acetyl-glucosamine	MNXM1333	P27836	0.024293		enzyme and substrate information
ACNML	N-Acetylneuraminate lyase	acnam	N-Acetylneuraminate	MNXM227	P0A6L4	1.2463	2.5	enzyme and substrate information
ACOAD1f	Acyl-CoA dehydrogenase (butanoyl-CoA)	fadh2	Flavin adenine dinucleotide reduced	MNXM38	Q47146	0.0539558		enzyme and substrate information
ACOAD1f	Acyl-CoA dehydrogenase (butanoyl-CoA)	b2coa	Crotonoyl-CoA	MNXM214	Q47146	0.0343852		enzyme and substrate information
ACOAD1f	Acyl-CoA dehydrogenase (butanoyl-CoA)	fad	Flavin adenine dinucleotide oxidized	MNXM33	Q47146	0.0539558		enzyme and substrate information
ACOAD1f	Acyl-CoA dehydrogenase (butanoyl-CoA)	btcoa	Butanoyl-CoA	MNXM233	Q47146	0.0343852		enzyme and substrate information
ACOAD2f	Acyl-CoA dehydrogenase (hexanoyl-CoA)	hx2coa	Trans-Hex-2-enoyl-CoA	MNXM753	Q47146	1.64274		enzyme and substrate information
ACOAD2f	Acyl-CoA dehydrogenase (hexanoyl-CoA)	fadh2	Flavin adenine dinucleotide reduced	MNXM38	Q47146	0.00446763		enzyme and substrate information
ACOAD2f	Acyl-CoA dehydrogenase (hexanoyl-CoA)	hxcoa	Hexanoyl-CoA (n-C6:0CoA)	MNXM162502	Q47146	0.00413481		enzyme and substrate information
ACOAD2f	Acyl-CoA dehydrogenase (hexanoyl-CoA)	fad	Flavin adenine dinucleotide oxidized	MNXM33	Q47146	0.00446763		enzyme and substrate information
ACOAD3f	Acyl-CoA dehydrogenase (octanoyl-CoA)	fadh2	Flavin adenine dinucleotide reduced	MNXM38	Q47146	0.0829851		enzyme and substrate information
ACOAD3f	Acyl-CoA dehydrogenase (octanoyl-CoA)	fad	Flavin adenine dinucleotide oxidized	MNXM33	Q47146	0.0199894		enzyme and substrate information
ACOAD3f	Acyl-CoA dehydrogenase (octanoyl-CoA)	oc2coa	Trans-Oct-2-enoyl-CoA	MNXM784	Q47146	0.164358		enzyme and substrate information
ACOAD3f	Acyl-CoA dehydrogenase (octanoyl-CoA)	occoa	Octanoyl-CoA (n-C8:0CoA)	MNXM342	Q47146	0.0131325		enzyme and substrate information
ACOAD4f	Acyl-CoA dehydrogenase (decanoyl-CoA)	fadh2	Flavin adenine dinucleotide reduced	MNXM38	Q47146	0.0790105		enzyme and substrate information
ACOAD4f	Acyl-CoA dehydrogenase (decanoyl-CoA)	dc2coa	Trans-Dec-2-enoyl-CoA	MNXM580	Q47146	0.0474623		enzyme and substrate information
ACOAD4f	Acyl-CoA dehydrogenase (decanoyl-CoA)	dcacoa	Decanoyl-CoA (n-C10:0CoA)	MNXM162283	Q47146	0.566171		enzyme and substrate information
ACOAD4f	Acyl-CoA dehydrogenase (decanoyl-CoA)	fad	Flavin adenine dinucleotide oxidized	MNXM33	Q47146	0.147856		enzyme and substrate information
ACOAD5f	Acyl-CoA dehydrogenase (dodecanoyl-CoA)	ddcacoa	Dodecanoyl-CoA (n-C12:0CoA)	MNXM363	Q47146	0.0115506		enzyme and substrate information
ACOAD5f	Acyl-CoA dehydrogenase (dodecanoyl-CoA)	fadh2	Flavin adenine dinucleotide reduced	MNXM38	Q47146	1.03763		enzyme and substrate information
ACOAD5f	Acyl-CoA dehydrogenase (dodecanoyl-CoA)	dd2coa	Trans-Dodec-2-enoyl-CoA	MNXM642	Q47146	1.0615		enzyme and substrate information
ACOAD5f	Acyl-CoA dehydrogenase (dodecanoyl-CoA)	fad	Flavin adenine dinucleotide oxidized	MNXM33	Q47146	0.0115506		enzyme and substrate information
ACOAD6f	Acyl-CoA dehydrogenase (tetradecanoyl-CoA)	td2coa	Trans-Tetradec-2-enoyl-CoA	MNXM654	Q47146	0.0189087		enzyme and substrate information
ACOAD6f	Acyl-CoA dehydrogenase (tetradecanoyl-CoA)	tdcoa	Tetradecanoyl-CoA (n-C14:0CoA)	MNXM224	Q47146	0.032272		enzyme and substrate information
ACOAD6f	Acyl-CoA dehydrogenase (tetradecanoyl-CoA)	fad	Flavin adenine dinucleotide oxidized	MNXM33	Q47146	0.0763412		enzyme and substrate information
ACOAD6f	Acyl-CoA dehydrogenase (tetradecanoyl-CoA)	fadh2	Flavin adenine dinucleotide reduced	MNXM38	Q47146	0.0763412		enzyme and substrate information
ACOAD7f	Acyl-CoA dehydrogenase (hexadecanoyl-CoA)	fadh2	Flavin adenine dinucleotide reduced	MNXM38	Q47146	0.0810489		enzyme and substrate information
ACOAD7f	Acyl-CoA dehydrogenase (hexadecanoyl-CoA)	pmtcoa	Palmitoyl-CoA (n-C16:0CoA)	MNXM88	Q47146	0.0117012		enzyme and substrate information
ACOAD7f	Acyl-CoA dehydrogenase (hexadecanoyl-CoA)	hdd2coa	Trans-Hexadec-2-enoyl-CoA	MNXM581	Q47146	0.0810489		enzyme and substrate information
ACOAD7f	Acyl-CoA dehydrogenase (hexadecanoyl-CoA)	fad	Flavin adenine dinucleotide oxidized	MNXM33	Q47146	0.0427013		enzyme and substrate information
ACOAD8f	Acyl-CoA dehydrogenase (octadecanoyl-CoA)	fad	Flavin adenine dinucleotide oxidized	MNXM33	Q47146	0.0522017		enzyme and substrate information
ACOAD8f	Acyl-CoA dehydrogenase (octadecanoyl-CoA)	stcoa	Stearoyl-CoA (n-C18:0CoA)	MNXM272	Q47146	0.0303379		enzyme and substrate information
ACOAD8f	Acyl-CoA dehydrogenase (octadecanoyl-CoA)	fadh2	Flavin adenine dinucleotide reduced	MNXM38	Q47146	0.00978339		enzyme and substrate information
ACOAD8f	Acyl-CoA dehydrogenase (octadecanoyl-CoA)	od2coa	Trans-Octadec-2-enoyl-CoA	MNXM954	Q47146	0.00457674		enzyme and substrate information
ACOATA	Acetyl-CoA ACP transacylase	acACP	Acetyl-ACP	MNXM1269	P0A6A8	0.0302098		enzyme and substrate information
ACOATA	Acetyl-CoA ACP transacylase	ACP	Acyl carrier protein	MNXM925	P0A6A8	0.0170747		enzyme and substrate information
ACOATA	Acetyl-CoA ACP transacylase	accoa	Acetyl-CoA	MNXM21	P0A6A8	0.00454983		enzyme and substrate information
ACOATA	Acetyl-CoA ACP transacylase	coa	Coenzyme A	MNXM12	P0A6A8	0.0135341		enzyme and substrate information
ACODA	Acetylornithine deacetylase	acorn	N2-Acetyl-L-ornithine	MNXM817	P23908	0.0312456		enzyme and substrate information
ACONIs	Aconitate isomerase (spontaneous)	acon_C	Cis-Aconitate	MNXM813		0.156225		substrate information
ACONIs	Aconitate isomerase (spontaneous)	acon_T	Trans-Aconitate	MNXM1388		0.235729		substrate information
ACONMT	Trans-aconitate methyltransferase	acon_T	Trans-Aconitate	MNXM1388	P76145	0.0584935		enzyme and substrate information
ACONMT	Trans-aconitate methyltransferase	amet	S-Adenosyl-L-methionine	MNXM16	P76145	0.019905		enzyme and substrate information
ACONTa	Aconitase (half-reaction A, Citrate hydro-lyase)	cit	Citrate	MNXM131	P36683	0.0584935		enzyme and substrate information
ACONTa	Aconitase (half-reaction A, Citrate hydro-lyase)	acon_C	Cis-Aconitate	MNXM813	P36683	0.0484997		enzyme and substrate information
ACONTa	Aconitase (half-reaction A, Citrate hydro-lyase)	cit	Citrate	MNXM131	P25516	0.0312456		enzyme and substrate information
ACONTa	Aconitase (half-reaction A, Citrate hydro-lyase)	acon_C	Cis-Aconitate	MNXM813	P25516	0.0145676		enzyme and substrate information
ACONTb	Aconitase (half-reaction B, Isocitrate hydro-lyase)	icit	Isocitrate	MNXM89661	P25516	0.0170747		enzyme and substrate information
ACONTb	Aconitase (half-reaction B, Isocitrate hydro-lyase)	acon_C	Cis-Aconitate	MNXM813	P36683	0.00484516		enzyme and substrate information
ACONTb	Aconitase (half-reaction B, Isocitrate hydro-lyase)	icit	Isocitrate	MNXM89661	P36683	0.0302098		enzyme and substrate information
ACONTb	Aconitase (half-reaction B, Isocitrate hydro-lyase)	acon_C	Cis-Aconitate	MNXM813	P25516	0.00432524		enzyme and substrate information
ACOTA	Acetylornithine transaminase	acorn	N2-Acetyl-L-ornithine	MNXM817	P77581	0.0203971		enzyme and substrate information
ACOTA	Acetylornithine transaminase	akg	2-Oxoglutarate	MNXM20	P77581	0.0048179		enzyme and substrate information
ACOTA	Acetylornithine transaminase	acg5sa	N-Acetyl-L-glutamate 5-semialdehyde	MNXM1062	P77581	0.0584935		enzyme and substrate information
ACOTA	Acetylornithine transaminase	glu__L	L-Glutamate	MNXM89557	P77581	0.0337026		enzyme and substrate information
ACOTA	Acetylornithine transaminase	acorn	N2-Acetyl-L-ornithine	MNXM817	P18335	0.0584935		enzyme and substrate information
ACOTA	Acetylornithine transaminase	akg	2-Oxoglutarate	MNXM20	P18335	0.252857		enzyme and substrate information
ACOTA	Acetylornithine transaminase	acg5sa	N-Acetyl-L-glutamate 5-semialdehyde	MNXM1062	P18335	0.134143		enzyme and substrate information
ACOTA	Acetylornithine transaminase	glu__L	L-Glutamate	MNXM89557	P18335	0.240586		enzyme and substrate information
ACPS1	Acyl-carrier protein synthase	apoACP	Apoprotein [acyl carrier protein]	MNXM2214	P37623	0.503131		enzyme and substrate information
ACPS1	Acyl-carrier protein synthase	coa	Coenzyme A	MNXM12	P37623	0.679785		enzyme and substrate information
ACPS1	Acyl-carrier protein synthase	coa	Coenzyme A	MNXM12	P24224	0.14638	0.0093	enzyme and substrate information
ACPS1	Acyl-carrier protein synthase	apoACP	Apoprotein [acyl carrier protein]	MNXM2214	P24224	0.503131		enzyme and substrate information
ACS	Acetyl-CoA synthetase	atp	ATP C10H12N5O13P3	MNXM3	P27550	0.0116447		enzyme and substrate information
ACS	Acetyl-CoA synthetase	coa	Coenzyme A	MNXM12	P27550	0.0480911		enzyme and substrate information
ACS	Acetyl-CoA synthetase	ac	Acetate	MNXM26	P27550	0.173751		enzyme and substrate information
ACt4pp	Na+/Acetate symport (periplasm)	ac	Acetate	MNXM26	P32705	0.711339		enzyme and substrate information
ACt4pp	Na+/Acetate symport (periplasm)	na1	Sodium	MNXM27	P32705	1.05098		enzyme and substrate information
ADA	Adenosine deaminase	adn	Adenosine	MNXM212	P22333	0.112527		enzyme and substrate information
ADCL	4-aminobenzoate synthase	4adcho	4-amino-4-deoxychorismate	MNXM1458	P28305	0.952072		enzyme and substrate information
ADCS	4-amino-4-deoxychorismate synthase	gln__L	L-Glutamine	MNXM37		0.939067		substrate information
ADCS	4-amino-4-deoxychorismate synthase	chor	Chorismate	MNXM337		0.0682914		substrate information
ADD	Adenine deaminase	ade	Adenine	MNXM168	P31441	0.0961805		enzyme and substrate information
ADK1	Adenylate kinase	amp	AMP C10H12N5O7P	MNXM14	P69441	0.0278386		enzyme and substrate information
ADK1	Adenylate kinase	atp	ATP C10H12N5O13P3	MNXM3	P69441	0.0161644		enzyme and substrate information
ADK1	Adenylate kinase	adp	ADP C10H12N5O10P2	MNXM7	P69441	0.00476196		enzyme and substrate information
ADK3	Adentylate kinase (GTP)	amp	AMP C10H12N5O7P	MNXM14	P69441	0.108561		enzyme and substrate information
ADK3	Adentylate kinase (GTP)	gtp	GTP C10H12N5O14P3	MNXM51	P69441	0.0248108		enzyme and substrate information
ADK3	Adentylate kinase (GTP)	adp	ADP C10H12N5O10P2	MNXM7	P69441	0.14638		enzyme and substrate information
ADK3	Adentylate kinase (GTP)	gdp	GDP C10H12N5O11P2	MNXM30	P69441	0.0306164		enzyme and substrate information
ADK4	Adentylate kinase (ITP)	amp	AMP C10H12N5O7P	MNXM14	P69441	0.0186913		enzyme and substrate information
ADK4	Adentylate kinase (ITP)	itp	ITP C10H11N4O14P3	MNXM423	P69441	0.0608567		enzyme and substrate information
ADK4	Adentylate kinase (ITP)	adp	ADP C10H12N5O10P2	MNXM7	P69441	0.0186913		enzyme and substrate information
ADK4	Adentylate kinase (ITP)	idp	IDP C10H11N4O11P2	MNXM495	P69441	0.0608567		enzyme and substrate information
ADMDC	Adenosylmethionine decarboxylase	amet	S-Adenosyl-L-methionine	MNXM16	P0A7F6	0.0186913		enzyme and substrate information
ADNCYC	Adenylate cyclase	atp	ATP C10H12N5O13P3	MNXM3	P00936	0.0324028		enzyme and substrate information
ADNK1	Adenosine kinase	adn	Adenosine	MNXM212	P69441	0.0264848		enzyme and substrate information
ADNK1	Adenosine kinase	atp	ATP C10H12N5O13P3	MNXM3	P69441	0.0324028		enzyme and substrate information
ADNUC	Adenosine hydrolase	adn	Adenosine	MNXM212	P22564	0.432337		enzyme and substrate information
ADOCBIK	Adenosyl cobinamide kinase	adocbi	Adenosyl cobinamide	MNXM90790	P0AE76	0.14638		enzyme and substrate information
ADOCBIK	Adenosyl cobinamide kinase	atp	ATP C10H12N5O13P3	MNXM3	P0AE76	0.0268424		enzyme and substrate information
ADOCBLS	Adenosylcobalamin 5'-phosphate synthase	agdpcbi	Adenosine-GDP-cobinamide	MNXM1105	P36561	0.299324		enzyme and substrate information
ADOCBLS	Adenosylcobalamin 5'-phosphate synthase	rdmbzi	N1-(alpha-D-ribosyl)-5,6-dimethylbenzimidazole	MNXM1539	P36561	0.0161644		enzyme and substrate information
ADPRDP	ADPribose diphosphatase	adprib	ADPribose C15H21N5O14P2	MNXM48596	P45799	0.364311		enzyme and substrate information
ADPT	Adenine phosphoribosyltransferase	ade	Adenine	MNXM168	P69503	0.401781		enzyme and substrate information
ADPT	Adenine phosphoribosyltransferase	prpp	5-Phospho-alpha-D-ribose 1-diphosphate	MNXM91	P69503	0.061287		enzyme and substrate information
ADSK	Adenylyl-sulfate kinase	aps	Adenosine 5'-phosphosulfate	MNXM287	P0A6J1	0.447714		enzyme and substrate information
ADSK	Adenylyl-sulfate kinase	atp	ATP C10H12N5O13P3	MNXM3	P0A6J1	0.455656		enzyme and substrate information
ADSL1r	Adenylsuccinate lyase	dcamp	N6-(1,2-Dicarboxyethyl)-AMP	MNXM565	P0AB89	0.0324064		enzyme and substrate information
ADSL1r	Adenylsuccinate lyase	amp	AMP C10H12N5O7P	MNXM14	P0AB89	0.14638		enzyme and substrate information
ADSL1r	Adenylsuccinate lyase	fum	Fumarate	MNXM93	P0AB89	0.0324064		enzyme and substrate information
ADSL2r	Adenylosuccinate lyase	aicar	5-Amino-1-(5-Phospho-D-ribosyl)imidazole-4-carboxamide	MNXM365	P0AB89	0.0263513		enzyme and substrate information
ADSL2r	Adenylosuccinate lyase	25aics	(S)-2-[5-Amino-1-(5-phospho-D-ribosyl)imidazole-4-carboxamido]succinate	MNXM607	P0AB89	0.108561		enzyme and substrate information
ADSL2r	Adenylosuccinate lyase	fum	Fumarate	MNXM93	P0AB89	0.1638		enzyme and substrate information
ADSS	Adenylosuccinate synthase	imp	IMP C10H11N4O8P	MNXM125	P0A7D4	0.0424558	0.041906	enzyme and substrate information
ADSS	Adenylosuccinate synthase	asp__L	L-Aspartate	MNXM42	P0A7D4	0.0148228	0.23	enzyme and substrate information
ADSS	Adenylosuccinate synthase	gtp	GTP C10H12N5O14P3	MNXM51	P0A7D4	0.189015	0.0405256	enzyme and substrate information
AGDC	N-acetylglucosamine-6-phosphate deacetylase	acgam6p	N-Acetyl-D-glucosamine 6-phosphate	MNXM63556	P0AF18	0.0527388	0.181142	enzyme and substrate information
AGM3PA	N-Acetyl-D-glucosamine(anhydrous)N-Acetylmuramyl-tripeptide amidase	anhgm3p	N-Acetyl-D-glucosamine(anhydrous)N-Acetylmuramyl-tripeptide	MNXM63489	P13016	0.0361853		enzyme and substrate information
AGM3PApp	N-Acetyl-D-glucosamine(anhydrous)N-Acetylmuramyl-tripeptide amidase (periplasm)	anhgm3p	N-Acetyl-D-glucosamine(anhydrous)N-Acetylmuramyl-tripeptide	MNXM63489	P63883	0.0956597		enzyme and substrate information
AGM3PApp	N-Acetyl-D-glucosamine(anhydrous)N-Acetylmuramyl-tripeptide amidase (periplasm)	anhgm3p	N-Acetyl-D-glucosamine(anhydrous)N-Acetylmuramyl-tripeptide	MNXM63489	P36548	0.0763412		enzyme and substrate information
AGM3PApp	N-Acetyl-D-glucosamine(anhydrous)N-Acetylmuramyl-tripeptide amidase (periplasm)	anhgm3p	N-Acetyl-D-glucosamine(anhydrous)N-Acetylmuramyl-tripeptide	MNXM63489	P26365	0.110216		enzyme and substrate information
AGM3PH	N-Acetyl-D-glucosamine(anhydrous)N-Acetylmuramyl-tripeptide beta -1,4-N-acetylglucosaminidase	anhgm3p	N-Acetyl-D-glucosamine(anhydrous)N-Acetylmuramyl-tripeptide	MNXM63489	P75949	0.0361853		enzyme and substrate information
AGM4PA	N-Acetyl-D-glucosamine(anhydrous)N-Acetylmuramyl-tetrapeptide amidase	anhgm4p	N-Acetyl-D-glucosamine(anhydrous)N-Acetylmuramyl-tetrapeptide	MNXM63488	P13016	0.128523		enzyme and substrate information
AGM4PApp	N-Acetyl-D-glucosamine(anhydrous)N-Acetylmuramyl-tetrapeptide amidase (periplasm)	anhgm4p	N-Acetyl-D-glucosamine(anhydrous)N-Acetylmuramyl-tetrapeptide	MNXM63488	P36548	0.0932286		enzyme and substrate information
AGM4PApp	N-Acetyl-D-glucosamine(anhydrous)N-Acetylmuramyl-tetrapeptide amidase (periplasm)	anhgm4p	N-Acetyl-D-glucosamine(anhydrous)N-Acetylmuramyl-tetrapeptide	MNXM63488	P63883	0.0974282		enzyme and substrate information
AGM4PApp	N-Acetyl-D-glucosamine(anhydrous)N-Acetylmuramyl-tetrapeptide amidase (periplasm)	anhgm4p	N-Acetyl-D-glucosamine(anhydrous)N-Acetylmuramyl-tetrapeptide	MNXM63488	P26365	0.0741263		enzyme and substrate information
AGM4PCP	N-Acetyl-D-glucosamine(anhydrous)N-Acetylmuramyl-tetrapeptide L,D-carboxypeptidase	anhgm4p	N-Acetyl-D-glucosamine(anhydrous)N-Acetylmuramyl-tetrapeptide	MNXM63488	P76008	0.0741263		enzyme and substrate information
AGM4PCPpp	N-Acetyl-D-glucosamine(anhydrous)N-Acetylmuramyl-tetrapeptide L,D-carboxypeptidase (periplasmic)	anhgm4p	N-Acetyl-D-glucosamine(anhydrous)N-Acetylmuramyl-tetrapeptide	MNXM63488		0.015739		substrate information
AGM4PH	N-Acetyl-D-glucosamine(anhydrous)N-Acetylmuramyl-tetrapeptide beta -1,4-N-acetylglucosaminidase	anhgm4p	N-Acetyl-D-glucosamine(anhydrous)N-Acetylmuramyl-tetrapeptide	MNXM63488	P75949	0.0526592		enzyme and substrate information
AGMH	N-Acetyl-D-glucosamine(anhydrous)N-Acetylmuramyl beta -1,4-N-acetylglucosaminidase	anhgm	N-Acetyl-D-glucosamine(anhydrous)N-Acetylmuramic acid	MNXM3060	P75949	0.0741263		enzyme and substrate information
AGMHE	ADP-D-glycero-D-manno-heptose epimerase	adphep_DD	ADP-D-glycero-D-manno-heptose	MNXM1648	P67910	0.0974282		enzyme and substrate information
AGMT	Agmatinase	agm	Agmatine	MNXM328	P60651	0.0741263		enzyme and substrate information
AGPAT120	1-tetradecanoyl-sn-glycerol 3-phosphate O-acyltransferase (n-C12:0)	1ddecg3p	1-dodecanoyl-sn-glycerol 3-phosphate	MNXM4232	P26647	0.0526592		enzyme and substrate information
AGPAT120	1-tetradecanoyl-sn-glycerol 3-phosphate O-acyltransferase (n-C12:0)	ddcaACP	Dodecanoyl-ACP (n-C12:0ACP)	MNXM89851	P26647	0.0589967		enzyme and substrate information
AGPAT140	1-tetradecanoyl-sn-glycerol 3-phosphate O-acyltransferase (n-C14:0)	1tdecg3p	1-tetradecanoyl-sn-glycerol 3-phosphate	MNXM3426	P26647	0.0410016		enzyme and substrate information
AGPAT140	1-tetradecanoyl-sn-glycerol 3-phosphate O-acyltransferase (n-C14:0)	myrsACP	Myristoyl-ACP (n-C14:0ACP)	MNXM89779	P26647	0.08563		enzyme and substrate information
AGPAT141	1-tetradec-7-enoyl-sn-glycerol 3-phosphate O-acyltransferase (n-C14:1)	1tdec7eg3p	1-tetradec-7-enoyl-sn-glycerol 3-phosphate	MNXM91053	P26647	0.08563		enzyme and substrate information
AGPAT141	1-tetradec-7-enoyl-sn-glycerol 3-phosphate O-acyltransferase (n-C14:1)	tdeACP	Cis-tetradec-7-enoyl-[acyl-carrier protein] (n-C14:1)	MNXM162426	P26647	0.0741263		enzyme and substrate information
AGPAT160	1-hexadecanoyl-sn-glycerol 3-phosphate O-acyltransferase (n-C16:0)	1hdecg3p	1-hexadecanoyl-sn-glycerol 3-phosphate	MNXM90586	P26647	0.0526592		enzyme and substrate information
AGPAT160	1-hexadecanoyl-sn-glycerol 3-phosphate O-acyltransferase (n-C16:0)	palmACP	Palmitoyl-ACP (n-C16:0ACP)	MNXM2026	P26647	0.0589967		enzyme and substrate information
AGPAT161	1-hexadec-7-enoyl-sn-glycerol 3-phosphate O-acyltransferase (n-C16:1)	1hdec9eg3p	1-hexadec-9-enoyl-sn-glycerol 3-phosphate	MNXM91047	P26647	0.0330376		enzyme information
AGPAT161	1-hexadec-7-enoyl-sn-glycerol 3-phosphate O-acyltransferase (n-C16:1)	hdeACP	Cis-hexadec-9-enoyl-[acyl-carrier protein] (n-C16:1)	MNXM89949	P26647	0.0741263		enzyme and substrate information
AGPAT180	1-octadecanoyl-sn-glycerol 3-phosphate O-acyltransferase (n-C18:0)	ocdcaACP	Octadecanoyl-ACP (n-C18:0ACP)	MNXM3075	P26647	0.0741263		enzyme and substrate information
AGPAT180	1-octadecanoyl-sn-glycerol 3-phosphate O-acyltransferase (n-C18:0)	1odecg3p	1-octadecanoyl-sn-glycerol 3-phosphate	MNXM32950	P26647	0.0974282		enzyme and substrate information
AGPAT181	1-octadec-7-enoyl-sn-glycerol 3-phosphate O-acyltransferase (n-C18:1)	octeACP	Cis-octadec-11-enoyl-[acyl-carrier protein] (n-C18:1)	MNXM89950	P26647	0.0589967		enzyme and substrate information
AGPAT181	1-octadec-7-enoyl-sn-glycerol 3-phosphate O-acyltransferase (n-C18:1)	1odec11eg3p	1-octadec-11-enoyl-sn-glycerol 3-phosphate	MNXM91049	P26647	0.0526592		enzyme and substrate information
AGPR	N-acetyl-g-glutamyl-phosphate reductase	acg5sa	N-Acetyl-L-glutamate 5-semialdehyde	MNXM1062	P11446	0.0741263		enzyme and substrate information
AGPR	N-acetyl-g-glutamyl-phosphate reductase	nadp	Nicotinamide adenine dinucleotide phosphate	MNXM5	P11446	0.0974282		enzyme and substrate information
AGPR	N-acetyl-g-glutamyl-phosphate reductase	acg5p	N-Acetyl-L-glutamyl 5-phosphate	MNXM1384	P11446	0.0526592		enzyme and substrate information
AGPR	N-acetyl-g-glutamyl-phosphate reductase	nadph	Nicotinamide adenine dinucleotide phosphate - reduced	MNXM6	P11446	0.0589967		enzyme and substrate information
AGPR	N-acetyl-g-glutamyl-phosphate reductase	pi	Phosphate	MNXM9	P11446	0.0741263		enzyme and substrate information
AHCYSNS	S-adenosylhomocysteine nucleosidase	ahcys	S-Adenosyl-L-homocysteine	MNXM19	P0AF12	0.0741263	0.0013	enzyme and substrate information
AICART	Phosphoribosylaminoimidazolecarboxamide formyltransferase	thf	5,6,7,8-Tetrahydrofolate	MNXM79	P15639	0.0589967		enzyme and substrate information
AICART	Phosphoribosylaminoimidazolecarboxamide formyltransferase	fprica	5-Formamido-1-(5-phospho-D-ribosyl)imidazole-4-carboxamide	MNXM456	P15639	0.0526592	0.0346	enzyme and substrate information
AICART	Phosphoribosylaminoimidazolecarboxamide formyltransferase	10fthf	10-Formyltetrahydrofolate	MNXM237	P15639	0.0974282	0.111	enzyme and substrate information
AICART	Phosphoribosylaminoimidazolecarboxamide formyltransferase	aicar	5-Amino-1-(5-Phospho-D-ribosyl)imidazole-4-carboxamide	MNXM365	P15639	0.0741263	0.0346	enzyme and substrate information
AIRC2	Phosphoribosylaminoimidazole carboxylase	hco3	Bicarbonate	MNXM60	P09029	0.0389812		enzyme and substrate information
AIRC2	Phosphoribosylaminoimidazole carboxylase	atp	ATP C10H12N5O13P3	MNXM3	P09029	0.0422349		enzyme and substrate information
AIRC2	Phosphoribosylaminoimidazole carboxylase	air	5-amino-1-(5-phospho-D-ribosyl)imidazole	MNXM162266	P09029	0.0431293		enzyme and substrate information
AIRC3	Phosphoribosylaminoimidazole carboxylase (mutase rxn)	5caiz	5-phosphoribosyl-5-carboxyaminoimidazole	MNXM1409	P0AG18	0.0896491		enzyme and substrate information
AIRC3	Phosphoribosylaminoimidazole carboxylase (mutase rxn)	5aizc	5-amino-1-(5-phospho-D-ribosyl)imidazole-4-carboxylate	MNXM507	P0AG18	0.0436301	0.0226	enzyme and substrate information
AKGDH	2-Oxogluterate dehydrogenase	coa	Coenzyme A	MNXM12		0.0594219		substrate information
AKGDH	2-Oxogluterate dehydrogenase	akg	2-Oxoglutarate	MNXM20		0.345773		substrate information
AKGDH	2-Oxogluterate dehydrogenase	nad	Nicotinamide adenine dinucleotide	MNXM8		0.173928		substrate information
ALAALAD	D-alanine-D-alanine dipeptidase	alaala	D-Alanyl-D-alanine	MNXM669	P77790	0.74739		enzyme and substrate information
ALAALAr	D-alanine-D-alanine ligase (reversible)	atp	ATP C10H12N5O13P3	MNXM3	P0A6J8	0.769525		enzyme and substrate information
ALAALAr	D-alanine-D-alanine ligase (reversible)	ala__D	D-Alanine	MNXM156	P07862	0.106839	0.16892	enzyme and substrate information
ALAALAr	D-alanine-D-alanine ligase (reversible)	atp	ATP C10H12N5O13P3	MNXM3	P07862	0.450363		enzyme and substrate information
ALAALAr	D-alanine-D-alanine ligase (reversible)	adp	ADP C10H12N5O10P2	MNXM7	P07862	0.450363		enzyme and substrate information
ALAALAr	D-alanine-D-alanine ligase (reversible)	alaala	D-Alanyl-D-alanine	MNXM669	P07862	0.450363		enzyme and substrate information
ALAALAr	D-alanine-D-alanine ligase (reversible)	ala__D	D-Alanine	MNXM156	P0A6J8	0.0561085		enzyme and substrate information
ALAALAr	D-alanine-D-alanine ligase (reversible)	alaala	D-Alanyl-D-alanine	MNXM669	P0A6J8	0.0561085		enzyme and substrate information
ALAALAr	D-alanine-D-alanine ligase (reversible)	pi	Phosphate	MNXM9	P0A6J8	0.769525		enzyme and substrate information
ALAALAr	D-alanine-D-alanine ligase (reversible)	pi	Phosphate	MNXM9	P07862	0.0561085		enzyme and substrate information
ALAALAr	D-alanine-D-alanine ligase (reversible)	adp	ADP C10H12N5O10P2	MNXM7	P0A6J8	0.0561085		enzyme and substrate information
ALAGLUE	L-alanyl-gamma-glutamate epimerase	LalaDglu	L-alanine-D-glutamate	MNXM3630	P51981	0.0484226		enzyme and substrate information
ALAGLUE	L-alanyl-gamma-glutamate epimerase	LalaLglu	L-alanine-L-glutamate	MNXM4026	P51981	0.0484226		enzyme and substrate information
ALAR	Alanine racemase	ala__L	L-Alanine	MNXM32	P0A6B4	0.769525		enzyme and substrate information
ALAR	Alanine racemase	ala__D	D-Alanine	MNXM156	P0A6B4	0.0484226	0.501276	enzyme and substrate information
ALAR	Alanine racemase	ala__L	L-Alanine	MNXM32	P29012	0.0484226		enzyme and substrate information
ALAR	Alanine racemase	ala__D	D-Alanine	MNXM156	P29012	0.769525		enzyme and substrate information
ALATA_D2	D-alanine transaminase	ala__D	D-Alanine	MNXM156	P0A825	0.450363		enzyme and substrate information
ALATA_D2	D-alanine transaminase	ala__D	D-Alanine	MNXM156	P75823	0.045664		enzyme and substrate information
ALATA_D2	D-alanine transaminase	pydx5p	Pyridoxal 5'-phosphate	MNXM161	P75823	0.450363		enzyme and substrate information
ALATA_D2	D-alanine transaminase	pydx5p	Pyridoxal 5'-phosphate	MNXM161	P0A825	0.119556		enzyme and substrate information
ALATA_L	L-alanine transaminase	akg	2-Oxoglutarate	MNXM20		0.345773		substrate information
ALATA_L	L-alanine transaminase	pyr	Pyruvate	MNXM23		0.879671		substrate information
ALATA_L	L-alanine transaminase	glu__L	L-Glutamate	MNXM89557		2.61459		substrate information
ALATA_L	L-alanine transaminase	ala__L	L-Alanine	MNXM32		1.58499		substrate information
ALATA_L2	Alanine transaminase	ala__L	L-Alanine	MNXM32	P0A825	0.450363		enzyme and substrate information
ALATA_L2	Alanine transaminase	pydx5p	Pyridoxal 5'-phosphate	MNXM161	P75823	0.450363		enzyme and substrate information
ALATA_L2	Alanine transaminase	ala__L	L-Alanine	MNXM32	P75823	0.0513401		enzyme and substrate information
ALATA_L2	Alanine transaminase	pydx5p	Pyridoxal 5'-phosphate	MNXM161	P0A825	0.450363		enzyme and substrate information
ALATRS	Alanyl-tRNA synthetase	trnaala	TRNA(Ala)	MNXM89576	P00957	0.104706		enzyme information
ALATRS	Alanyl-tRNA synthetase	atp	ATP C10H12N5O13P3	MNXM3	P00957	0.450363		enzyme and substrate information
ALATRS	Alanyl-tRNA synthetase	ala__L	L-Alanine	MNXM32	P00957	2.97702		enzyme and substrate information
ALCD19	Alcohol dehydrogenase (glycerol)	glyc	Glycerol	MNXM89612	P25437	0.117481		enzyme and substrate information
ALCD19	Alcohol dehydrogenase (glycerol)	glyald	D-Glyceraldehyde	MNXM435	P25437	0.0468336		enzyme and substrate information
ALCD19	Alcohol dehydrogenase (glycerol)	nadh	Nicotinamide adenine dinucleotide - reduced	MNXM10	P25437	0.0511896		enzyme and substrate information
ALCD19	Alcohol dehydrogenase (glycerol)	nad	Nicotinamide adenine dinucleotide	MNXM8	P25437	3.58641		enzyme and substrate information
ALCD2x	Alcohol dehydrogenase (ethanol)	nad	Nicotinamide adenine dinucleotide	MNXM8	P0A9Q7	0.125808		enzyme and substrate information
ALCD2x	Alcohol dehydrogenase (ethanol)	nadh	Nicotinamide adenine dinucleotide - reduced	MNXM10	P0A9Q7	2.97702		enzyme and substrate information
ALCD2x	Alcohol dehydrogenase (ethanol)	acald	Acetaldehyde	MNXM75	P0A9Q7	0.125808		enzyme and substrate information
ALCD2x	Alcohol dehydrogenase (ethanol)	nadh	Nicotinamide adenine dinucleotide - reduced	MNXM10	P39451	0.0302827		enzyme and substrate information
ALCD2x	Alcohol dehydrogenase (ethanol)	etoh	Ethanol	MNXM303	P39451	1.37363		enzyme and substrate information
ALCD2x	Alcohol dehydrogenase (ethanol)	nad	Nicotinamide adenine dinucleotide	MNXM8	P39451	0.0237147		enzyme and substrate information
ALCD2x	Alcohol dehydrogenase (ethanol)	nadh	Nicotinamide adenine dinucleotide - reduced	MNXM10	P25437	0.0302827		enzyme and substrate information
ALCD2x	Alcohol dehydrogenase (ethanol)	acald	Acetaldehyde	MNXM75	P25437	38.1891		enzyme and substrate information
ALCD2x	Alcohol dehydrogenase (ethanol)	nad	Nicotinamide adenine dinucleotide	MNXM8	P25437	0.0750285		enzyme and substrate information
ALCD2x	Alcohol dehydrogenase (ethanol)	etoh	Ethanol	MNXM303	P25437	33.5867		enzyme and substrate information
ALCD2x	Alcohol dehydrogenase (ethanol)	acald	Acetaldehyde	MNXM75	P39451	38.1891		enzyme and substrate information
ALCD2x	Alcohol dehydrogenase (ethanol)	etoh	Ethanol	MNXM303	P0A9Q7	2.97702		enzyme and substrate information
ALDD19xr	Aldehyde dehydrogenase (phenylacetaldehyde, NAD)	nad	Nicotinamide adenine dinucleotide	MNXM8	P80668	0.0350155		enzyme and substrate information
ALDD19xr	Aldehyde dehydrogenase (phenylacetaldehyde, NAD)	pacald	Phenylacetaldehyde	MNXM473	P80668	0.0350155		enzyme and substrate information
ALDD2x	Aldehyde dehydrogenase (acetaldehyde, NAD)	acald	Acetaldehyde	MNXM75	P23883	2.97702		enzyme and substrate information
ALDD2x	Aldehyde dehydrogenase (acetaldehyde, NAD)	nad	Nicotinamide adenine dinucleotide	MNXM8	P23883	0.305033		enzyme and substrate information
ALDD2y	Aldehyde dehydrogenase (acetaldehyde, NADP)	acald	Acetaldehyde	MNXM75	P37685	1.23416		enzyme and substrate information
ALDD2y	Aldehyde dehydrogenase (acetaldehyde, NADP)	nadp	Nicotinamide adenine dinucleotide phosphate	MNXM5	P37685	0.0288247		enzyme and substrate information
ALDD3y	Aldehyde dehydrogenase (propanal, NADP)	nadp	Nicotinamide adenine dinucleotide phosphate	MNXM5	P37685	0.297747		enzyme and substrate information
ALDD3y	Aldehyde dehydrogenase (propanal, NADP)	ppal	Propanal	MNXM821	P37685	0.0504442		enzyme and substrate information
ALDD4	Aldehyde dehydrogenase (butanal, NAD)	btal	Butanal C4H8O	MNXM1017		2.33941		substrate information
ALDD4	Aldehyde dehydrogenase (butanal, NAD)	nad	Nicotinamide adenine dinucleotide	MNXM8		0.173928		substrate information
ALLK	Allose kinase	all__D	D-Allose	MNXM1919	P32718	0.0594255		enzyme and substrate information
ALLK	Allose kinase	atp	ATP C10H12N5O13P3	MNXM3	P32718	0.045664		enzyme and substrate information
ALLPI	Allose 6-phosphate isomerase	allul6p	Allulose 6-phosphate	MNXM4546	P37351	0.0258662		enzyme and substrate information
ALLPI	Allose 6-phosphate isomerase	all6p	D-Allose 6-phosphate	MNXM4545	P37351	0.106811		enzyme and substrate information
ALLTAMH	Allantoate amidohydrolase	alltt	Allantoate	MNXM584	P77425	0.0594255		enzyme and substrate information
ALLTN	Allantoinase	alltn	Allantoin	MNXM612	P77671	0.0251805		enzyme and substrate information
ALLULPE	Allulose 6-phosphate epimerase	allul6p	Allulose 6-phosphate	MNXM4546	P32719	0.0366223		enzyme and substrate information
ALLULPE	Allulose 6-phosphate epimerase	f6p	D-Fructose 6-phosphate	MNXM89621	P32719	0.0295339		enzyme and substrate information
ALPATE160pp	Apolipoprotein N-acyltransferase (phosphatidylethanolamine, periplasm)	alpp	Applipoprotein	MNXM92124	P69776	0.0167976		enzyme and substrate information
ALPATE160pp	Apolipoprotein N-acyltransferase (phosphatidylethanolamine, periplasm)	pe160	Phosphatidylethanolamine (dihexadecanoyl, n-C16:0)	MNXM32178	P69776	0.0211053		enzyme and substrate information
ALPATG160pp	Apolipoprotein N-acyltransferase (phosphatidylglycerol, periplasm)	alpp	Applipoprotein	MNXM92124	P69776	0.0211053		enzyme and substrate information
ALPATG160pp	Apolipoprotein N-acyltransferase (phosphatidylglycerol, periplasm)	pg160	Phosphatidylglycerol (dihexadecanoyl, n-C16:0)	MNXM32179	P69776	0.0504442		enzyme and substrate information
ALR2	Aldose reductase (methylglyoxal)	nadph	Nicotinamide adenine dinucleotide phosphate - reduced	MNXM6	Q46851	0.0899164		enzyme and substrate information
ALR2	Aldose reductase (methylglyoxal)	mthgxl	Methylglyoxal	MNXM310	Q46851	0.157709		enzyme and substrate information
ALR2	Aldose reductase (methylglyoxal)	nadph	Nicotinamide adenine dinucleotide phosphate - reduced	MNXM6	P76234	5.0862		enzyme and substrate information
ALR2	Aldose reductase (methylglyoxal)	mthgxl	Methylglyoxal	MNXM310	Q46857	4.08527		enzyme and substrate information
ALR2	Aldose reductase (methylglyoxal)	nadph	Nicotinamide adenine dinucleotide phosphate - reduced	MNXM6	Q46857	0.193873		enzyme and substrate information
ALR2	Aldose reductase (methylglyoxal)	mthgxl	Methylglyoxal	MNXM310	P30863	4.08527		enzyme and substrate information
ALR2	Aldose reductase (methylglyoxal)	nadph	Nicotinamide adenine dinucleotide phosphate - reduced	MNXM6	P30863	0.579259		enzyme and substrate information
ALR2	Aldose reductase (methylglyoxal)	mthgxl	Methylglyoxal	MNXM310	P76234	0.302086		enzyme and substrate information
ALR4x	Aldose reductase (acetol)	nadh	Nicotinamide adenine dinucleotide - reduced	MNXM10	P0A9S5	1.2428		enzyme and substrate information
ALR4x	Aldose reductase (acetol)	acetol	Acetol cytosol	MNXM1744	P0A9S5	0.579259		enzyme and substrate information
ALTRH	Altronate hydrolase	altrn	D-Altronate	MNXM2011	P42604	0.0343852		enzyme and substrate information
AM3PA	Anhydrous-N-Acetylmuramyl-tripeptide amidase	anhm3p	1,6-anhydrous-N-Acetylmuramyl-tripeptide	MNXM32389	P13016	0.0539558		enzyme and substrate information
AM4PA	Anhydrous-N-Acetylmuramyl-tetrapeptide amidase	anhm4p	1,6-anhydrous-N-Acetylmuramyl-tetrapeptide	MNXM5405	P13016	0.293335		enzyme and substrate information
AM4PCP	Anhydrous-N-Acetylmuramyl-tetrapeptide L,D-carboxypeptidase	anhm4p	1,6-anhydrous-N-Acetylmuramyl-tetrapeptide	MNXM5405	P76008	0.890309		enzyme and substrate information
AMALT1	Amylomaltase (maltotriose)	malttr	Maltotriose C18H32O16	MNXM468	P15977	0.00413481		enzyme and substrate information
AMALT1	Amylomaltase (maltotriose)	malt	Maltose C12H22O11	MNXM165	P15977	0.0539558		enzyme and substrate information
AMALT2	Amylomaltase (maltotetraose)	maltttr	Maltotetraose	MNXM5663	P15977	0.130429		enzyme and substrate information
AMALT2	Amylomaltase (maltotetraose)	malt	Maltose C12H22O11	MNXM165	P15977	0.164358		enzyme and substrate information
AMALT3	Amylomaltase (maltopentaose)	maltpt	Maltopentaose	MNXM1538	P15977	0.676438		enzyme and substrate information
AMALT3	Amylomaltase (maltopentaose)	malt	Maltose C12H22O11	MNXM165	P15977	0.885561		enzyme and substrate information
AMALT4	Amylomaltase (maltohexaose)	malt	Maltose C12H22O11	MNXM165	P15977	0.711339		enzyme and substrate information
AMALT4	Amylomaltase (maltohexaose)	malthx	Maltohexaose	MNXM1317	P15977	0.705781		enzyme and substrate information
AMANAPEr	N-acetylmannosamine 6-phosphate epimerase	acmanap	N-Acetyl-D-mannosamine 6-phosphate	MNXM4708	P0A761	0.838266		enzyme and substrate information
AMANAPEr	N-acetylmannosamine 6-phosphate epimerase	acgam6p	N-Acetyl-D-glucosamine 6-phosphate	MNXM63556	P0A761	0.787347		enzyme and substrate information
AMANK	N-acetyl-D-mannosamine kinase	acmana	N-Acetyl-D-mannosamine	MNXM2403	P45425	0.722274		enzyme and substrate information
AMANK	N-acetyl-D-mannosamine kinase	atp	ATP C10H12N5O13P3	MNXM3	P45425	0.782445		enzyme and substrate information
AMAOTr	Adenosylmethionine-8-amino-7-oxononanoate transaminase	8aonn	8-Amino-7-oxononanoate	MNXM1141	P12995	0.0602978		enzyme and substrate information
AMAOTr	Adenosylmethionine-8-amino-7-oxononanoate transaminase	amet	S-Adenosyl-L-methionine	MNXM16	P12995	2.07815		enzyme and substrate information
AMAOTr	Adenosylmethionine-8-amino-7-oxononanoate transaminase	amob	S-Adenosyl-4-methylthio-2-oxobutanoate	MNXM3090	P12995	0.23531		enzyme and substrate information
AMAOTr	Adenosylmethionine-8-amino-7-oxononanoate transaminase	dann	7,8-Diaminononanoate	MNXM1140	P12995	0.00771247		enzyme and substrate information
AMMQLT8	S-adenosylmethione:2-demthylmenaquinole methyltransferase (menaquinone 8)	2dmmql8	2-Demethylmenaquinol 8	MNXM558	P0A887	0.0242032		enzyme and substrate information
AMMQLT8	S-adenosylmethione:2-demthylmenaquinole methyltransferase (menaquinone 8)	amet	S-Adenosyl-L-methionine	MNXM16	P0A887	0.0230012		enzyme and substrate information
AMPMS2	4-amino-2-methyl-5-phosphomethylpyrimidine synthetase	air	5-amino-1-(5-phospho-D-ribosyl)imidazole	MNXM162266	P30136	0.862288		enzyme and substrate information
AMPMS2	4-amino-2-methyl-5-phosphomethylpyrimidine synthetase	nad	Nicotinamide adenine dinucleotide	MNXM8	P30136	2.35398		enzyme and substrate information
AMPN	AMP nucleosidase	amp	AMP C10H12N5O7P	MNXM14	P0AE12	0.0220011		enzyme and substrate information
AMPTASECG	Alanyl aminopeptidase (cys-gly)	cgly	Cys Gly C5H10N2O3S	MNXM683	P68767	0.0101238		enzyme and substrate information
AMPTASECG	Alanyl aminopeptidase (cys-gly)	cgly	Cys Gly C5H10N2O3S	MNXM683	P37095	0.0231486		enzyme and substrate information
AMPTASECG	Alanyl aminopeptidase (cys-gly)	cgly	Cys Gly C5H10N2O3S	MNXM683	P15288	0.00550137		enzyme and substrate information
AMPTASECG	Alanyl aminopeptidase (cys-gly)	cgly	Cys Gly C5H10N2O3S	MNXM683	P04825	0.00463205		enzyme and substrate information
AMPTASEPG	Aminopeptidase (pro-gly)	progly	L-Prolinylglycine	MNXM7481	P15288	0.0248944		enzyme and substrate information
AMPTASEPG	Aminopeptidase (pro-gly)	progly	L-Prolinylglycine	MNXM7481	P04825	0.0199894		enzyme and substrate information
AMPTASEPG	Aminopeptidase (pro-gly)	progly	L-Prolinylglycine	MNXM7481	P37095	0.0319355		enzyme and substrate information
AMPTASEPG	Aminopeptidase (pro-gly)	progly	L-Prolinylglycine	MNXM7481	P68767	0.0319355		enzyme and substrate information
ANHMK	1,6-anhydrous-N-Acetylmuramate kinase	anhm	1,6-anhydrous-N-Acetylmuramate	MNXM90585	P77570	0.139425		enzyme and substrate information
ANHMK	1,6-anhydrous-N-Acetylmuramate kinase	atp	ATP C10H12N5O13P3	MNXM3	P77570	2.97702	1	enzyme and substrate information
ANPRT	Anthranilate phosphoribosyltransferase	prpp	5-Phospho-alpha-D-ribose 1-diphosphate	MNXM91	P00904	0.139425		enzyme and substrate information
ANPRT	Anthranilate phosphoribosyltransferase	anth	Anthranilate	MNXM188	P00904	0.139425		enzyme and substrate information
ANS	Anthranilate synthase	chor	Chorismate	MNXM337		0.0682914		substrate information
ANS	Anthranilate synthase	gln__L	L-Glutamine	MNXM37		0.939067		substrate information
AOBUTDs	L-2-amino-3-oxobutanoate decarboxylation (spontaneous)	2aobut	L-2-Amino-3-oxobutanoate	MNXM114087		0.745247		substrate information
AOXSr	8-amino-7-oxononanoate synthase	ala__L	L-Alanine	MNXM32	P12998	0.0366223		enzyme and substrate information
AOXSr	8-amino-7-oxononanoate synthase	pmcoa	Pimeloyl-CoA	MNXM951	P12998	0.285668	0.0158114	enzyme and substrate information
AOXSr	8-amino-7-oxononanoate synthase	co2	CO2 CO2	MNXM13	P12998	0.0249125		enzyme and substrate information
AOXSr	8-amino-7-oxononanoate synthase	8aonn	8-Amino-7-oxononanoate	MNXM1141	P12998	0.0366223		enzyme and substrate information
AOXSr	8-amino-7-oxononanoate synthase	coa	Coenzyme A	MNXM12	P12998	0.125808		enzyme and substrate information
AP4AH	Ap4A hydrolase	ap4a	P1,P4-Bis(5'-adenosyl) tetraphosphate	MNXM1089	P05637	0.125808		enzyme and substrate information
AP5AH	Ap5A hydrolase	ap5a	P1,P5-Bis(5'-adenosyl) pentaphosphate	MNXM2412	P05637	0.050319		enzyme and substrate information
APRAUR	5-amino-6-(5-phosphoribosylamino)uracil reductase	5apru	5-Amino-6-(5'-phosphoribosylamino)uracil	MNXM1532	P25539	0.127057		enzyme and substrate information
APRAUR	5-amino-6-(5-phosphoribosylamino)uracil reductase	nadph	Nicotinamide adenine dinucleotide phosphate - reduced	MNXM6	P25539	0.0899164		enzyme and substrate information
ARAI	L-arabinose isomerase	arab__L	L-Arabinose	MNXM91126	P08202	0.125641		enzyme and substrate information
ARAI	L-arabinose isomerase	rbl__L	L-Ribulose	MNXM685	P08202	0.0258662		enzyme and substrate information
ARBTNR1	Aerobactin reductase	fadh2	Flavin adenine dinucleotide reduced	MNXM38		0.0228056		substrate information
ARBTNR1	Aerobactin reductase	arbtn_fe3	Aerobactin	MNXM1464		0.0181932		substrate information
ARBTNR2	Aerobactin reductase	fmnh2	Reduced FMN	MNXM208		0.00318769		substrate information
ARBTNR2	Aerobactin reductase	arbtn_fe3	Aerobactin	MNXM1464		0.0181932		substrate information
ARBTNR3	Aerobactin reductase	rbflvrd	Reduced riboflavin	MNXM1246		0.0295307		substrate information
ARBTNR3	Aerobactin reductase	arbtn_fe3	Aerobactin	MNXM1464		0.0181932		substrate information
ARBTNexs	Aerobactin Fe-loading reaction (spontaneous)	arbtn	Aerobactin minus Fe3	MNXM96506		0.0085249		substrate information
ARBTNexs	Aerobactin Fe-loading reaction (spontaneous)	fe3	Iron (Fe3+)	MNXM196		0.134796		substrate information
ARBTNtex	Aerobactin secretion (to extracellular)	arbtn	Aerobactin minus Fe3	MNXM96506		0.0085249		substrate information
ARBTNtpp	Aerobactin secretion (to periplasm)	arbtn	Aerobactin minus Fe3	MNXM96506		0.0085249		substrate information
ARGAGMt7pp	Arginine/agmatine antiport (periplasm)	arg__L	L-Arginine	MNXM70	P60061	0.857543		enzyme and substrate information
ARGAGMt7pp	Arginine/agmatine antiport (periplasm)	agm	Agmatine	MNXM328	P60061	0.220172		enzyme and substrate information
ARGAGMt7pp	Arginine/agmatine antiport (periplasm)	arg__L	L-Arginine	MNXM70	P60061	0.906738		enzyme and substrate information
ARGAGMt7pp	Arginine/agmatine antiport (periplasm)	agm	Agmatine	MNXM328	P60061	0.239074		enzyme and substrate information
ARGDC	Arginine decarboxylase	arg__L	L-Arginine	MNXM70	P28629	0.0343852		enzyme and substrate information
ARGDCpp	Arginine decarboxylase	arg__L	L-Arginine	MNXM70	P21170	0.0475406		enzyme and substrate information
ARGORNt7pp	Arginine/ornithine antiporter (periplasm)	arg__L	L-Arginine	MNXM70	P0AAE5	0.955892		enzyme and substrate information
ARGORNt7pp	Arginine/ornithine antiporter (periplasm)	orn	Ornithine	MNXM89689	P0AAE5	0.311331		enzyme and substrate information
ARGORNt7pp	Arginine/ornithine antiporter (periplasm)	orn	Ornithine	MNXM89689	P0AAE5	0.279673		enzyme and substrate information
ARGORNt7pp	Arginine/ornithine antiporter (periplasm)	arg__L	L-Arginine	MNXM70	P0AAE5	0.155771		enzyme and substrate information
ARGSL	Argininosuccinate lyase	argsuc	N(omega)-(L-Arginino)succinate	MNXM722743	P11447	0.897238		enzyme and substrate information
ARGSL	Argininosuccinate lyase	fum	Fumarate	MNXM93	P11447	0.0674489		enzyme and substrate information
ARGSL	Argininosuccinate lyase	arg__L	L-Arginine	MNXM70	P11447	0.0582322		enzyme and substrate information
ARGSS	Argininosuccinate synthase	asp__L	L-Aspartate	MNXM42	P0A6E4	0.0763412		enzyme and substrate information
ARGSS	Argininosuccinate synthase	atp	ATP C10H12N5O13P3	MNXM3	P0A6E4	0.0754958		enzyme and substrate information
ARGSS	Argininosuccinate synthase	citr__L	L-Citrulline	MNXM211	P0A6E4	0.0528397		enzyme and substrate information
ARGTRS	Arginyl-tRNA synthetase	atp	ATP C10H12N5O13P3	MNXM3	P11875	0.955892		enzyme and substrate information
ARGTRS	Arginyl-tRNA synthetase	arg__L	L-Arginine	MNXM70	P11875	0.0644718		enzyme and substrate information
ARGTRS	Arginyl-tRNA synthetase	trnaarg	TRNA(Arg)	MNXM90751	P11875	0.0965368		enzyme information
ASAD	Aspartate-semialdehyde dehydrogenase	nadph	Nicotinamide adenine dinucleotide phosphate - reduced	MNXM6	P0A9Q9	0.0692257		enzyme and substrate information
ASAD	Aspartate-semialdehyde dehydrogenase	4pasp	4-Phospho-L-aspartate	MNXM1177	P0A9Q9	0.013264		enzyme and substrate information
ASAD	Aspartate-semialdehyde dehydrogenase	pi	Phosphate	MNXM9	P0A9Q9	0.0230012		enzyme and substrate information
ASAD	Aspartate-semialdehyde dehydrogenase	nadp	Nicotinamide adenine dinucleotide phosphate	MNXM5	P0A9Q9	0.0242032		enzyme and substrate information
ASAD	Aspartate-semialdehyde dehydrogenase	aspsa	L-Aspartate 4-semialdehyde	MNXM361	P0A9Q9	0.955892		enzyme and substrate information
ASCBPL	L-ascorbate 6-phosphate lactonase	ascb6p	L-ascorbate-6-phosphate	MNXM2689	P39300	0.0242937		enzyme and substrate information
ASNN	L-asparaginase	asn__L	L-Asparagine	MNXM147	P0A962	0.27502		enzyme and substrate information
ASNN	L-asparaginase	asn__L	L-Asparagine	MNXM147	P37595	0.138426		enzyme and substrate information
ASNNpp	L-asparaginase	asn__L	L-Asparagine	MNXM147	P00805	0.416389		enzyme and substrate information
ASNS1	Asparagine synthase (glutamine-hydrolysing)	atp	ATP C10H12N5O13P3	MNXM3	P22106	0.0636812		enzyme and substrate information
ASNS1	Asparagine synthase (glutamine-hydrolysing)	gln__L	L-Glutamine	MNXM37	P22106	0.147406		enzyme and substrate information
ASNS1	Asparagine synthase (glutamine-hydrolysing)	asp__L	L-Aspartate	MNXM42	P22106	0.145266		enzyme and substrate information
ASNS2	Asparagine synthetase	nh4	Ammonium	MNXM15	P00963	0.0253903		enzyme and substrate information
ASNS2	Asparagine synthetase	atp	ATP C10H12N5O13P3	MNXM3	P00963	0.0979307		enzyme and substrate information
ASNS2	Asparagine synthetase	asp__L	L-Aspartate	MNXM42	P00963	0.193295		enzyme and substrate information
ASNTRS	Asparaginyl-tRNA synthetase	asn__L	L-Asparagine	MNXM147	P0A8M0	0.113864		enzyme and substrate information
ASNTRS	Asparaginyl-tRNA synthetase	atp	ATP C10H12N5O13P3	MNXM3	P0A8M0	0.440381		enzyme and substrate information
ASNTRS	Asparaginyl-tRNA synthetase	trnaasn	TRNA Asn C10H17O10PR2	MNXM90665	P0A8M0	0.079846		enzyme information
ASO3t8pp	Arsenite efflux via ATP hydrolysis (periplasm)	atp	ATP C10H12N5O13P3	MNXM3	P0AB93	1.0615		enzyme and substrate information
ASO3t8pp	Arsenite efflux via ATP hydrolysis (periplasm)	aso3	Arsenite	MNXM658	P0AB93	0.199356		enzyme and substrate information
ASP1DC	Aspartate 1-decarboxylase	asp__L	L-Aspartate	MNXM42	P0A790	0.267683		enzyme and substrate information
ASPCT	Aspartate carbamoyltransferase	asp__L	L-Aspartate	MNXM42	P0A786	0.287191		enzyme and substrate information
ASPCT	Aspartate carbamoyltransferase	cbp	Carbamoyl phosphate	MNXM138	P0A786	0.287191	11.5267	enzyme and substrate information
ASPK	Aspartate kinase	adp	ADP C10H12N5O10P2	MNXM7	P08660	0.011067		enzyme and substrate information
ASPK	Aspartate kinase	4pasp	4-Phospho-L-aspartate	MNXM1177	P08660	0.173751		enzyme and substrate information
ASPK	Aspartate kinase	atp	ATP C10H12N5O13P3	MNXM3	P08660	0.10432		enzyme and substrate information
ASPK	Aspartate kinase	adp	ADP C10H12N5O10P2	MNXM7	P00561	0.0494542		enzyme and substrate information
ASPK	Aspartate kinase	asp__L	L-Aspartate	MNXM42	P08660	0.0763412		enzyme and substrate information
ASPK	Aspartate kinase	atp	ATP C10H12N5O13P3	MNXM3	P00561	0.00435317		enzyme and substrate information
ASPK	Aspartate kinase	adp	ADP C10H12N5O10P2	MNXM7	P00562	0.00435317		enzyme and substrate information
ASPK	Aspartate kinase	4pasp	4-Phospho-L-aspartate	MNXM1177	P00562	0.0980062		enzyme and substrate information
ASPK	Aspartate kinase	atp	ATP C10H12N5O13P3	MNXM3	P00562	0.287191		enzyme and substrate information
ASPK	Aspartate kinase	asp__L	L-Aspartate	MNXM42	P00562	0.287191		enzyme and substrate information
ASPK	Aspartate kinase	4pasp	4-Phospho-L-aspartate	MNXM1177	P00561	0.0792372		enzyme and substrate information
ASPK	Aspartate kinase	asp__L	L-Aspartate	MNXM42	P00561	0.0980062		enzyme and substrate information
ASPO3	L-aspartate oxidase	asp__L	L-Aspartate	MNXM42	P10902	0.0480911		enzyme and substrate information
ASPO3	L-aspartate oxidase	q8	Ubiquinone-8	MNXM232	P10902	0.00939298		enzyme and substrate information
ASPO4	L-aspartate oxidase	asp__L	L-Aspartate	MNXM42	P10902	0.148051		enzyme and substrate information
ASPO4	L-aspartate oxidase	mqn8	Menaquinone 8	MNXM509	P10902	0.0102956		enzyme and substrate information
ASPO5	L-aspartate oxidase	asp__L	L-Aspartate	MNXM42	P10902	0.0472303		enzyme and substrate information
ASPO5	L-aspartate oxidase	fum	Fumarate	MNXM93	P10902	0.00786195		enzyme and substrate information
ASPO6	L-aspartate oxidase	asp__L	L-Aspartate	MNXM42	P10902	0.0427013		enzyme and substrate information
ASPT	L-aspartase	asp__L	L-Aspartate	MNXM42	P0AC38	0.0573585	2.1	enzyme and substrate information
ASPTA	Aspartate transaminase	oaa	Oxaloacetate	MNXM46	P00509	0.0520414		enzyme and substrate information
ASPTA	Aspartate transaminase	glu__L	L-Glutamate	MNXM89557	P00509	0.0810489	37	enzyme and substrate information
ASPTA	Aspartate transaminase	asp__L	L-Aspartate	MNXM42	P00509	0.0908125	4	enzyme and substrate information
ASPTA	Aspartate transaminase	akg	2-Oxoglutarate	MNXM20	P00509	0.0810489		enzyme and substrate information
ASPTRS	Aspartyl-tRNA synthetase	atp	ATP C10H12N5O13P3	MNXM3	P21889	9.61481		enzyme and substrate information
ASPTRS	Aspartyl-tRNA synthetase	asp__L	L-Aspartate	MNXM42	P21889	9.65118	0.32	enzyme and substrate information
ASPTRS	Aspartyl-tRNA synthetase	trnaasp	TRNA(Asp)	MNXM90752	P21889	0.233401		enzyme information
ASR	Arsenate reductase	aso4	Arsenate	MNXM970		0.170434		substrate information
ASR	Arsenate reductase	gthrd	Reduced glutathione	MNXM57		0.337451		substrate information
AST	Arginine succinyltransferase	arg__L	L-Arginine	MNXM70	P0AE37	0.0883212		enzyme and substrate information
AST	Arginine succinyltransferase	succoa	Succinyl-CoA	MNXM92	P0AE37	0.0203971		enzyme and substrate information
ATHRDHr	L-allo-threonine dehydrogenase	nadph	Nicotinamide adenine dinucleotide phosphate - reduced	MNXM6	P39831	0.0810489		enzyme and substrate information
ATHRDHr	L-allo-threonine dehydrogenase	2aobut	L-2-Amino-3-oxobutanoate	MNXM114087	P39831	0.0289211		enzyme and substrate information
ATHRDHr	L-allo-threonine dehydrogenase	nadp	Nicotinamide adenine dinucleotide phosphate	MNXM5	P39831	0.0810489	0.54	enzyme and substrate information
ATHRDHr	L-allo-threonine dehydrogenase	athr__L	L-Allo-threonine	MNXM2125	P39831	0.00447247	29	enzyme and substrate information
ATPHs	ATP amine hydrolysis (spontaneous)	atp	ATP C10H12N5O13P3	MNXM3		0.190308		substrate information
ATPM	ATP maintenance requirement	atp	ATP C10H12N5O13P3	MNXM3		0.190308		substrate information
ATPPRT	ATP phosphoribosyltransferase	prpp	5-Phospho-alpha-D-ribose 1-diphosphate	MNXM91	P60757	0.0695653		enzyme and substrate information
ATPPRT	ATP phosphoribosyltransferase	atp	ATP C10H12N5O13P3	MNXM3	P60757	0.0411869		enzyme and substrate information
ATPS4rpp	ATP synthase (four protons for one ATP) (periplasm)	atp	ATP C10H12N5O13P3	MNXM3		0.190308		substrate information
ATPS4rpp	ATP synthase (four protons for one ATP) (periplasm)	adp	ADP C10H12N5O10P2	MNXM7		0.18539		substrate information
ATPS4rpp	ATP synthase (four protons for one ATP) (periplasm)	pi	Phosphate	MNXM9		1.27757		substrate information
ATPS4rpp	ATP synthase (four protons for one ATP) (periplasm)	atp	ATP C10H12N5O13P3	MNXM3		0.190308		substrate information
ATPS4rpp	ATP synthase (four protons for one ATP) (periplasm)	adp	ADP C10H12N5O10P2	MNXM7		0.18539		substrate information
ATPS4rpp	ATP synthase (four protons for one ATP) (periplasm)	pi	Phosphate	MNXM9		1.27757		substrate information
BETALDHx	Betaine-aldehyde dehydrogenase	nad	Nicotinamide adenine dinucleotide	MNXM8	P17445	0.0726089		enzyme and substrate information
BETALDHx	Betaine-aldehyde dehydrogenase	betald	Betaine aldehyde	MNXM457	P17445	0.00930679		enzyme and substrate information
BETALDHy	Betaine-aldehyde dehydrogenase	nadp	Nicotinamide adenine dinucleotide phosphate	MNXM5	P17445	0.0202042		enzyme and substrate information
BETALDHy	Betaine-aldehyde dehydrogenase	betald	Betaine aldehyde	MNXM457	P17445	0.0192829		enzyme and substrate information
BPNT	3',5'-bisphosphate nucleotidase	pap	Adenosine 3',5'-bisphosphate	MNXM45		0.016607		substrate information
BSORx	Biotin sulfoxide reductase	btnso	D-biotin d-sulfoxide	MNXM3932	P20099	0.0175264		enzyme and substrate information
BSORx	Biotin sulfoxide reductase	nadh	Nicotinamide adenine dinucleotide - reduced	MNXM10	P20099	0.0562698		enzyme and substrate information
BSORy	Biotin sulfoxide reductase	nadph	Nicotinamide adenine dinucleotide phosphate - reduced	MNXM6	P20099	0.0115506		enzyme and substrate information
BSORy	Biotin sulfoxide reductase	btnso	D-biotin d-sulfoxide	MNXM3932	P20099	0.0115506		enzyme and substrate information
BTS4	Biotin synthase	s	Sulfur	MNXM89	P12996	0.267683		enzyme and substrate information
BTS4	Biotin synthase	dtbt	Dethiobiotin	MNXM1020	P12996	0.199356	0.005	enzyme and substrate information
BTS4	Biotin synthase	amet	S-Adenosyl-L-methionine	MNXM16	P12996	1.03763		enzyme and substrate information
BUTCT	Acetyl-CoA:butyrate-CoA transferase	but	Butyrate (n-C4:0)	MNXM162281		2.31771		substrate information
BUTCT	Acetyl-CoA:butyrate-CoA transferase	accoa	Acetyl-CoA	MNXM21		0.0646366		substrate information
CADVtpp	Lysine/Cadaverine antiporter (periplasm)	15dap	1,5-Diaminopentane	MNXM943	P0AAE8	0.0133171		enzyme and substrate information
CADVtpp	Lysine/Cadaverine antiporter (periplasm)	lys__L	L-Lysine	MNXM78	P0AAE8	0.64029		enzyme and substrate information
CAt6pp	Calcium / sodium antiporter (1:1)	na1	Sodium	MNXM27	P45394	0.0196614		enzyme and substrate information
CAt6pp	Calcium / sodium antiporter (1:1)	ca2	Calcium	MNXM128	P45394	0.0810489		enzyme and substrate information
CAt6pp	Calcium / sodium antiporter (1:1)	na1	Sodium	MNXM27	P45394	0.0810489		enzyme and substrate information
CAt6pp	Calcium / sodium antiporter (1:1)	ca2	Calcium	MNXM128	P45394	0.029632		enzyme and substrate information
CBIAT	Cobinamide adenyltransferase	cbi	Cobinamide	MNXM1549	P0A9H5	0.0381346		enzyme and substrate information
CBIAT	Cobinamide adenyltransferase	atp	ATP C10H12N5O13P3	MNXM3	P0A9H5	0.179279		enzyme and substrate information
CBIAT	Cobinamide adenyltransferase	adocbi	Adenosyl cobinamide	MNXM90790	P0A9H5	0.0321242		enzyme and substrate information
CBIAT	Cobinamide adenyltransferase	pppi	Inorganic triphosphate	MNXM332	P0A9H5	0.0726089		enzyme and substrate information
CBLAT	Cob(I)alamin adenosyltransferase	pppi	Inorganic triphosphate	MNXM332	P0A9H5	0.0480911		enzyme and substrate information
CBLAT	Cob(I)alamin adenosyltransferase	cbl1	Cob(I)alamin	MNXM91519	P0A9H5	0.173751		enzyme and substrate information
CBLAT	Cob(I)alamin adenosyltransferase	atp	ATP C10H12N5O13P3	MNXM3	P0A9H5	0.0557276		enzyme and substrate information
CBLAT	Cob(I)alamin adenosyltransferase	adocbl	Adenosylcobalamin	MNXM90703	P0A9H5	0.0117087		enzyme and substrate information
CBMKr	Carbamate kinase	cbp	Carbamoyl phosphate	MNXM138	P37306	0.0584935		enzyme and substrate information
CBMKr	Carbamate kinase	co2	CO2 CO2	MNXM13	P37306	0.0442545		enzyme and substrate information
CBMKr	Carbamate kinase	atp	ATP C10H12N5O13P3	MNXM3	P37306	0.0532641		enzyme and substrate information
CBMKr	Carbamate kinase	cbp	Carbamoyl phosphate	MNXM138	Q46807	0.0532641		enzyme and substrate information
CBMKr	Carbamate kinase	nh4	Ammonium	MNXM15	Q46807	0.0236767		enzyme and substrate information
CBMKr	Carbamate kinase	co2	CO2 CO2	MNXM13	Q46807	0.0137597		enzyme and substrate information
CBMKr	Carbamate kinase	atp	ATP C10H12N5O13P3	MNXM3	Q46807	0.0135534		enzyme and substrate information
CBMKr	Carbamate kinase	cbp	Carbamoyl phosphate	MNXM138	P77624	0.0260988		enzyme and substrate information
CBMKr	Carbamate kinase	adp	ADP C10H12N5O10P2	MNXM7	P77624	0.025625		enzyme and substrate information
CBMKr	Carbamate kinase	co2	CO2 CO2	MNXM13	P77624	0.0726089		enzyme and substrate information
CBMKr	Carbamate kinase	atp	ATP C10H12N5O13P3	MNXM3	P77624	0.0114575		enzyme and substrate information
CBMKr	Carbamate kinase	adp	ADP C10H12N5O10P2	MNXM7	Q46807	0.0238513		enzyme and substrate information
CBMKr	Carbamate kinase	nh4	Ammonium	MNXM15	P77624	0.0116119		enzyme and substrate information
CBMKr	Carbamate kinase	adp	ADP C10H12N5O10P2	MNXM7	P37306	0.0334762		enzyme and substrate information
CBMKr	Carbamate kinase	nh4	Ammonium	MNXM15	P37306	0.0584935		enzyme and substrate information
CBPS	Carbamoyl-phosphate synthase (glutamine-hydrolysing)	atp	ATP C10H12N5O13P3	MNXM3		0.190308		substrate information
CBPS	Carbamoyl-phosphate synthase (glutamine-hydrolysing)	gln__L	L-Glutamine	MNXM37		0.939067		substrate information
CBPS	Carbamoyl-phosphate synthase (glutamine-hydrolysing)	hco3	Bicarbonate	MNXM60		3.69424		substrate information
CDAPPA120	CDP-Diacylglycerol pyrophostatase (n-C12:0)	cdpdddecg	CDP-1,2-didodecanoylglycerol	MNXM4507	P06282	0.00978339		enzyme and substrate information
CDAPPA140	CDP-Diacylglycerol pyrophostatase (n-C14:0)	cdpdtdecg	CDP-1,2-ditetradecanoylglycerol	MNXM4512	P06282	0.0127383		enzyme and substrate information
CDAPPA141	CDP-Diacylglycerol pyrophostatase (n-C14:1)	cdpdtdec7eg	CDP-1,2-ditetradec-7-enoylglycerol	MNXM4511	P06282	0.64029		enzyme and substrate information
CDAPPA160	CDP-Diacylglycerol pyrophostatase (n-C16:0)	cdpdhdecg	CDP-1,2-dihexadecanoylglycerol	MNXM3232	P06282	0.0936948		enzyme and substrate information
CDAPPA161	CDP-Diacylglycerol pyrophostatase (n-C16:1)	cdpdhdec9eg	CDP-1,2-dihexadec-9-enoylglycerol	MNXM4508	P06282	0.430697		enzyme and substrate information
CDAPPA180	CDP-Diacylglycerol pyrophostatase (n-C18:0)	cdpdodecg	CDP-1,2-dioctadecanoylglycerol	MNXM45856	P06282	0.679785		enzyme and substrate information
CDAPPA181	CDP-Diacylglycerol pyrophostatase (n-C18:1)	cdpdodec11eg	CDP-1,2-dioctadec-11-enoylglycerol	MNXM4509	P06282	0.0308619		enzyme and substrate information
CDPMEK	4-(cytidine 5'-diphospho)-2-C-methyl-D-erythritol kinase	atp	ATP C10H12N5O13P3	MNXM3	P62615	0.0308619		enzyme and substrate information
[truncated: 2,649 more rows]

## Sheet: iAF692
BiGG reaction ID	reaction name	BiGG metabolite ID	substrate name	MetaNetX ID	UniProt ID	KM [mM] (predicted)	KM [mM] (BRENDA)	prediction method
[truncated: 1,935 more rows]

## Sheet: iAF987
BiGG reaction ID	reaction name	BiGG metabolite ID	substrate name	MetaNetX ID	UniProt ID	KM [mM] (predicted)	KM [mM] (BRENDA)	prediction method
[truncated: 4,101 more rows]

[truncated: 42 more sheets: iAM_Pc455, iAM_Pf480, iAM_Pk459, iAM_Pv461, iCN900, iEC55989_1330, iEcSMS35_1347, iECs_1301, iECUMN_1333, iECW_1372, iEK1008, iETEC_1333, iG2583_1286, iJN1463, iJN678, iJN746, iJO1366, iJR904, iLB1027_lipid, iML1515 …]
